# Supplementary material for: Crystal structure of 4,4′-[(1,3,5,7-tetra­oxo-1,3,3a,4,4a,5,7,7a,8,8a-deca­hydro-4,8-etheno­pyrrolo­[3,4-f]iso­indole-2,6-di­yl)bis­(methyl­ene)]bis­(pyridin-1-ium) dinitrate
Source: Acta Crystallogr E Crystallogr Commun. 2015 Nov 25;71(Pt 12):o986–7. doi: 10.1107/S2056989015022227 (PMC4719937; doi:10.1107/S2056989015022227)
Supplement: Supplementary file 1 [file e-71-0o986-sup1.cif]

##############################################################################
#                                                                            #
# This CIF contains the data in a paper accepted for publication in          #
# Acta Crystallographica Section E. It conforms to the requirements of       #
# Notes for Authors for Acta Crystallographica Section E, and has been       #
# peer reviewed under the auspices of the IUCr Commission on Journals.       #
#                                                                            #
# Full details of the Crystallographic Information File format               #
# are given in the paper "The Crystallographic Information File (CIF):       #
# a New Standard Archive File for Crystallography" by S. R. Hall, F. H.      #
# Allen and I. D. Brown [Acta Cryst. (1991), A47, 655-685].                  #
#                                                                            #
# The current version of the core CIF dictionary is obtainable from          #
# ftp://ftp.iucr.org/pub/cif_core.dic.                                       #
#                                                                            #
# Software is freely available for graphical display of the structure(s)     #
# in this CIF. For information consult the CIF software page                 #
# http://www.iucr.org/resources/cif/software.                                #
#                                                                            #
# This file may be used for bona fide research purposes within the           #
# scientific community so long as proper attribution is given to the journal # 
# article from which it was obtained.                                        #
#                                                                            #
##############################################################################
data_I
_database_code_depnum_ccdc_archive 'CCDC 1434635'
_audit_creation_method     SHELXL-97
_chemical_name_systematic
;\
4,4'-[(1,3,5,7-Tetraoxo-1,3,3a,4,4a,5,7,7a,8,8a-\
decahydro-4,8-ethenopyrrolo[3,4-<i>f</i>]isoindole-2,6-\
diyl)bis(methylene)]bis(pyridin-1-ium) dinitrate
;
_chemical_name_common     ?
_chemical_formula_moiety     'C24 H22 N4 O4 2+, 2(N O3 -)'
_chemical_formula_sum     'C24 H22 N6 O10'
_chemical_formula_iupac     'C24 H22 N4 O4 2+, 2N O3 -'
_chemical_formula_weight     554.48
_chemical_melting_point     ?
_symmetry_cell_setting     monoclinic
_symmetry_space_group_name_H-M     'P 21/c '
_symmetry_space_group_name_Hall     '-P 2ybc '
loop_
    _symmetry_equiv_pos_as_xyz
    'x, y, z'
    '-x, y+1/2, -z+1/2'
    '-x, -y, -z'
    'x, -y-1/2, z-1/2'
_cell_length_a     13.0706(6)
_cell_length_b     14.3587(5)
_cell_length_c     12.9893(5)
_cell_angle_alpha     90.00
_cell_angle_beta     104.861(4)
_cell_angle_gamma     90.00
_cell_volume     2356.25(16)
_cell_formula_units_Z     4
_cell_measurement_reflns_used     4348
_cell_measurement_theta_min     2.8272
_cell_measurement_theta_max     29.6819
_cell_measurement_temperature     153(2)
_exptl_crystal_description     block
_exptl_crystal_colour     yellow
_exptl_crystal_size_max     0.30
_exptl_crystal_size_mid     0.25
_exptl_crystal_size_min     0.20
_exptl_crystal_density_diffrn     1.563
_exptl_crystal_density_meas     ?
_exptl_crystal_density_method     'not measured'
_exptl_crystal_F_000     1152
_exptl_absorpt_coefficient_mu     0.124
_exptl_absorpt_correction_type     multi-scan
_exptl_absorpt_process_details
;
(SADABS; Bruker, 2004)
;
_exptl_absorpt_correction_T_min     0.963
_exptl_absorpt_correction_T_max     0.976
_exptl_special_details     ?
_diffrn_ambient_temperature     153(2)
_diffrn_radiation_type     MoK\a
_diffrn_radiation_wavelength     0.71073
_diffrn_radiation_source     'fine-focus sealed tube'
_diffrn_radiation_monochromator     graphite
_diffrn_measurement_device_type     'Bruker MWPC'
_diffrn_measurement_method     'phi and omega scans'
_diffrn_detector_area_resol_mean     16.08
_diffrn_reflns_number     13323
_diffrn_reflns_av_R_equivalents     0.0310
_diffrn_reflns_av_sigmaI/netI     0.0560
_diffrn_reflns_theta_min     2.84
_diffrn_reflns_theta_max     26.00
_diffrn_reflns_theta_full     26.00
_diffrn_measured_fraction_theta_max     0.986
_diffrn_measured_fraction_theta_full     0.986
_diffrn_reflns_limit_h_min     -16
_diffrn_reflns_limit_h_max     12
_diffrn_reflns_limit_k_min     -17
_diffrn_reflns_limit_k_max     17
_diffrn_reflns_limit_l_min     -15
_diffrn_reflns_limit_l_max     16
_diffrn_standards_number     ?
_diffrn_standards_interval_count     ?
_diffrn_standards_interval_time     ?
_diffrn_standards_decay_%     ?
_refine_special_details
;
Refinement of <i>F</i>^2^ against ALL reflections. The weighted <i>R</i>-factor
<i>wR</i> and goodness of fit <i>S</i> are based on <i>F</i>^2^, conventional
<i>R</i>-factors <i>R</i> are based on <i>F</i>, with <i>F</i> set to zero for
negative <i>F</i>^2^. The threshold expression of <i>F</i>^2^ >
\s(<i>F</i>^2^) is used only for calculating <i>R</i>-factors(gt) <i>etc</i>.
and is not relevant to the choice of reflections for refinement.
<i>R</i>-factors based on <i>F</i>^2^ are statistically about twice as large
as those based on <i>F</i>, and <i>R</i>- factors based on ALL data will be
even larger.
;
_reflns_number_total     4555
_reflns_number_gt     2623
_reflns_threshold_expression     I>2sigma(I)
_refine_ls_structure_factor_coef     Fsqd
_refine_ls_matrix_type     full
_refine_ls_R_factor_all     0.0857
_refine_ls_R_factor_gt     0.0432
_refine_ls_wR_factor_gt     0.1096
_refine_ls_wR_factor_ref     0.1457
_refine_ls_goodness_of_fit_ref     0.999
_refine_ls_restrained_S_all     1.000
_refine_ls_number_reflns     4555
_refine_ls_number_parameters     361
_refine_ls_number_restraints     8
_refine_ls_hydrogen_treatment     constr
_refine_ls_weighting_scheme     calc
_refine_ls_weighting_details
         'calc w=1/[\s^2^(Fo^2^)+(0.0861P)^2^+0.0000P] where P=(Fo^2^+2Fc^2^)/3'
_atom_sites_solution_hydrogens     geom
_atom_sites_solution_primary     direct
_atom_sites_solution_secondary     difmap
_refine_ls_shift/su_max     0.000
_refine_ls_shift/su_mean     0.000
_refine_diff_density_max     0.225
_refine_diff_density_min     -0.278
_refine_ls_extinction_method     none
_refine_ls_extinction_coef     ?
loop_
    _atom_type_symbol
    _atom_type_description
    _atom_type_scat_dispersion_real
    _atom_type_scat_dispersion_imag
    _atom_type_scat_source
    'C' 'C' 0.0033 0.0016
                         'International Tables Vol C Tables 4.2.6.8 and 6.1.1.4'
    'H' 'H' 0.0000 0.0000
                         'International Tables Vol C Tables 4.2.6.8 and 6.1.1.4'
    'N' 'N' 0.0061 0.0033
                         'International Tables Vol C Tables 4.2.6.8 and 6.1.1.4'
    'O' 'O' 0.0106 0.0060
                         'International Tables Vol C Tables 4.2.6.8 and 6.1.1.4'
_computing_data_collection
;
<i>FRAMBO</i> (Bruker, 2004)
;
_computing_cell_refinement
;
<i>FRAMBO</i> and SAINT (Bruker, 2004)
;
_computing_data_reduction
;
SAINT (Bruker, 2004)
;
_computing_structure_solution
;
SHELXS97 (Sheldrick, 2008)
;
_computing_structure_refinement
;
SHELXL97 (Sheldrick, 2008)
;
_computing_molecular_graphics
;
SHELXTL (Sheldrick, 2008)
;
_computing_publication_material
;
SHELXTL (Sheldrick, 2008)
;
loop_
    _atom_site_type_symbol
    _atom_site_label
    _atom_site_fract_x
    _atom_site_fract_y
    _atom_site_fract_z
    _atom_site_U_iso_or_equiv
    _atom_site_adp_type
    _atom_site_calc_flag
    _atom_site_refinement_flags
    _atom_site_occupancy
    _atom_site_symmetry_multiplicity
    _atom_site_disorder_assembly
    _atom_site_disorder_group
    O O1 0.50387(14) 0.20676(12) 0.21910(13) 0.0393(5) Uani d . 1 1 . .
    O O3 0.28425(13) 0.55976(12) 0.17390(13) 0.0359(4) Uani d . 1 1 . .
    O O4 0.11752(14) 0.46314(12) 0.42145(14) 0.0405(5) Uani d . 1 1 . .
    N N6 0.70026(17) 0.29400(14) 0.54704(17) 0.0345(5) Uani d . 1 1 . .
    O O2 0.38605(14) 0.12774(12) 0.50720(13) 0.0383(4) Uani d . 1 1 . .
    N N3 0.18131(15) 0.52033(12) 0.28596(15) 0.0274(5) Uani d . 1 1 . .
    N N4 -0.16669(16) 0.40594(14) 0.05847(16) 0.0330(5) Uani d . 1 1 . .
    H H4A -0.2196 0.3725 0.0256 0.040 Uiso calc R 1 1 . .
    O O10 0.75841(16) 0.28012(13) 0.63718(15) 0.0479(5) Uani d . 1 1 . .
    C C7 0.47472(18) 0.21943(16) 0.29881(19) 0.0288(5) Uani d . 1 1 . .
    N N2 0.44842(15) 0.14774(12) 0.36012(15) 0.0273(5) Uani d . 1 1 . .
    O O9 0.68040(16) 0.22794(12) 0.48063(15) 0.0507(5) Uani d . 1 1 . .
    C C20 -0.00046(18) 0.51242(16) 0.16821(19) 0.0281(5) Uani d . 1 1 . .
    C C14 0.37646(18) 0.37073(15) 0.26654(17) 0.0256(5) Uani d U 1 1 . .
    H H14A 0.4047 0.3876 0.2061 0.031 Uiso calc R 1 1 . .
    C C15 0.35286(18) 0.45870(16) 0.32628(17) 0.0265(5) Uani d U 1 1 . .
    H H15A 0.4182 0.4932 0.3573 0.032 Uiso calc R 1 1 . .
    O O8 0.66218(15) 0.37204(12) 0.52061(15) 0.0505(5) Uani d . 1 1 . .
    C C3 0.36003(19) 0.00449(16) 0.27263(18) 0.0292(6) Uani d . 1 1 . .
    C C23 -0.0807(2) 0.36424(18) 0.1159(2) 0.0365(6) Uani d . 1 1 . .
    H H23A -0.0773 0.2996 0.1185 0.044 Uiso calc R 1 1 . .
    C C10 0.41200(19) 0.17942(17) 0.44436(18) 0.0282(5) Uani d . 1 1 . .
    C C9 0.40865(18) 0.28479(15) 0.44104(18) 0.0264(5) Uani d . 1 1 . .
    H H9A 0.4514 0.3109 0.5080 0.032 Uiso calc R 1 1 . .
    C C4 0.2756(2) 0.05567(19) 0.21382(19) 0.0345(6) Uani d . 1 1 . .
    H H4B 0.2780 0.1204 0.2161 0.041 Uiso calc R 1 1 . .
    C C6 0.46021(19) 0.04991(15) 0.3381(2) 0.0307(6) Uani d . 1 1 . .
    H H6A 0.4835 0.0169 0.4052 0.037 Uiso calc R 1 1 . .
    H H6B 0.5151 0.0435 0.3005 0.037 Uiso calc R 1 1 . .
    C C11 0.2933(2) 0.32076(15) 0.41775(19) 0.0297(6) Uani d . 1 1 . .
    H H11A 0.2586 0.3000 0.4723 0.036 Uiso calc R 1 1 . .
    C C18 0.29907(18) 0.42838(14) 0.41363(17) 0.0246(5) Uani d . 1 1 . .
    H H18A 0.3379 0.4531 0.4830 0.030 Uiso calc R 1 1 . .
    C C2 0.3535(2) -0.09187(16) 0.2683(2) 0.0348(6) Uani d . 1 1 . .
    H H2A 0.4078 -0.1281 0.3092 0.042 Uiso calc R 1 1 . .
    C C13 0.27571(19) 0.31613(15) 0.23084(19) 0.0295(6) Uani d . 1 1 . .
    H H13A 0.2449 0.3026 0.1596 0.035 Uiso calc R 1 1 . .
    C C17 0.1902(2) 0.47097(15) 0.37992(19) 0.0305(6) Uani d . 1 1 . .
    C C21 -0.09112(18) 0.55362(17) 0.10493(19) 0.0326(6) Uani d . 1 1 . .
    H H21A -0.0960 0.6181 0.0997 0.039 Uiso calc R 1 1 . .
    C C8 0.45595(18) 0.31102(16) 0.34811(18) 0.0262(5) Uani d . 1 1 . .
    H H8A 0.5228 0.3446 0.3744 0.031 Uiso calc R 1 1 . .
    N N1 0.18676(18) -0.08144(16) 0.14709(18) 0.0438(6) Uani d U 1 1 . .
    H H1A 0.1327 -0.1085 0.1062 0.053 Uiso calc R 1 1 . .
    C C16 0.27339(19) 0.51993(16) 0.2524(2) 0.0295(5) Uani d . 1 1 . .
    C C12 0.23399(18) 0.28860(15) 0.30875(19) 0.0305(6) Uani d . 1 1 . .
    H H12A 0.1731 0.2524 0.2968 0.037 Uiso calc R 1 1 . .
    C C24 0.0034(2) 0.41598(17) 0.1715(2) 0.0393(7) Uani d . 1 1 . .
    H H24A 0.0636 0.3862 0.2119 0.047 Uiso calc R 1 1 . .
    C C5 0.1890(2) 0.01172(19) 0.1526(2) 0.0392(6) Uani d . 1 1 . .
    H H5A 0.1315 0.0463 0.1146 0.047 Uiso calc R 1 1 . .
    C C19 0.08681(19) 0.57240(16) 0.2337(2) 0.0316(6) Uani d . 1 1 . .
    H H19A 0.1056 0.6191 0.1879 0.038 Uiso calc R 1 1 . .
    H H19B 0.0606 0.6046 0.2875 0.038 Uiso calc R 1 1 . .
    C C22 -0.1736(2) 0.49923(17) 0.0501(2) 0.0365(6) Uani d . 1 1 . .
    H H22A -0.2341 0.5268 0.0074 0.044 Uiso calc R 1 1 . .
    C C1 0.2658(2) -0.1332(2) 0.2030(2) 0.0454(7) Uani d U 1 1 . .
    H H1B 0.2618 -0.1977 0.1979 0.055 Uiso calc R 1 1 . .
    N N5 0.01934(18) 0.21064(14) 0.97829(19) 0.0381(5) Uani d . 1 1 . .
    O O7 -0.03711(16) 0.15681(13) 1.01790(16) 0.0491(5) Uani d . 1 1 . .
    O O6 -0.01019(17) 0.23019(13) 0.88230(16) 0.0542(6) Uani d . 1 1 . .
    O O5 0.10141(15) 0.24289(15) 1.03608(17) 0.0569(6) Uani d . 1 1 . .
loop_
    _atom_site_aniso_label
    _atom_site_aniso_U_11
    _atom_site_aniso_U_22
    _atom_site_aniso_U_33
    _atom_site_aniso_U_12
    _atom_site_aniso_U_13
    _atom_site_aniso_U_23
    O1 0.0449(11) 0.0410(10) 0.0353(10) 0.0081(9) 0.0161(9) 0.0021(8)
    O3 0.0375(10) 0.0340(9) 0.0353(10) 0.0000(8) 0.0075(8) 0.0069(8)
    O4 0.0428(11) 0.0357(10) 0.0486(11) 0.0037(9) 0.0220(9) -0.0010(9)
    N6 0.0299(12) 0.0288(11) 0.0384(13) -0.0005(10) -0.0030(10) -0.0065(10)
    O2 0.0471(11) 0.0318(9) 0.0365(10) 0.0004(9) 0.0115(9) 0.0056(8)
    N3 0.0234(11) 0.0213(10) 0.0335(11) -0.0013(8) 0.0002(8) 0.0004(9)
    N4 0.0269(11) 0.0307(11) 0.0383(12) -0.0027(9) 0.0028(10) -0.0045(10)
    O10 0.0567(13) 0.0399(11) 0.0374(11) 0.0075(10) -0.0058(10) -0.0023(9)
    C7 0.0241(13) 0.0294(13) 0.0296(13) 0.0005(11) 0.0009(11) 0.0015(11)
    N2 0.0266(11) 0.0220(10) 0.0308(11) -0.0004(8) 0.0025(9) -0.0005(8)
    O9 0.0549(13) 0.0311(10) 0.0512(12) 0.0098(9) -0.0139(10) -0.0130(9)
    C20 0.0240(13) 0.0282(13) 0.0323(13) 0.0001(10) 0.0073(10) -0.0018(11)
    C14 0.0291(13) 0.0238(11) 0.0235(12) -0.0006(10) 0.0059(10) -0.0016(10)
    C15 0.0224(12) 0.0247(11) 0.0279(12) -0.0040(9) -0.0014(9) 0.0011(10)
    O8 0.0499(12) 0.0259(10) 0.0589(13) 0.0104(9) -0.0169(10) -0.0041(9)
    C3 0.0328(14) 0.0267(12) 0.0293(13) -0.0033(11) 0.0101(11) -0.0057(11)
    C23 0.0309(15) 0.0273(13) 0.0459(16) 0.0012(11) -0.0001(12) -0.0039(12)
    C10 0.0266(13) 0.0311(13) 0.0245(13) 0.0029(11) 0.0022(11) 0.0040(11)
    C9 0.0302(14) 0.0238(12) 0.0242(12) -0.0007(10) 0.0051(10) -0.0001(10)
    C4 0.0341(15) 0.0364(14) 0.0313(14) -0.0014(12) 0.0051(12) -0.0025(11)
    C6 0.0338(15) 0.0209(12) 0.0356(14) 0.0036(11) 0.0055(11) -0.0013(11)
    C11 0.0367(15) 0.0221(11) 0.0314(14) 0.0030(11) 0.0108(11) 0.0025(10)
    C18 0.0288(13) 0.0192(11) 0.0220(12) -0.0012(10) -0.0005(10) -0.0017(9)
    C2 0.0405(16) 0.0255(13) 0.0420(15) -0.0034(12) 0.0171(13) -0.0030(12)
    C13 0.0311(14) 0.0234(12) 0.0295(13) 0.0035(10) -0.0004(11) -0.0051(10)
    C17 0.0372(15) 0.0212(12) 0.0322(13) -0.0012(11) 0.0074(11) -0.0024(10)
    C21 0.0309(15) 0.0276(13) 0.0366(14) -0.0014(11) 0.0038(12) -0.0008(11)
    C8 0.0249(13) 0.0258(12) 0.0261(12) -0.0008(10) 0.0034(10) 0.0027(10)
    N1 0.0359(13) 0.0504(15) 0.0446(14) -0.0157(11) 0.0093(11) -0.0168(11)
    C16 0.0328(14) 0.0235(12) 0.0317(14) -0.0019(11) 0.0073(11) -0.0012(11)
    C12 0.0221(13) 0.0216(12) 0.0451(15) 0.0014(10) 0.0037(11) -0.0016(11)
    C24 0.0296(15) 0.0277(14) 0.0526(17) 0.0059(11) -0.0038(12) -0.0004(12)
    C5 0.0379(16) 0.0446(16) 0.0337(15) -0.0001(13) 0.0068(12) -0.0047(12)
    C19 0.0317(14) 0.0198(12) 0.0406(14) 0.0018(10) 0.0042(11) 0.0007(10)
    C22 0.0303(15) 0.0339(14) 0.0400(15) 0.0069(12) -0.0005(12) 0.0008(12)
    C1 0.0553(19) 0.0345(15) 0.0539(18) -0.0135(14) 0.0276(15) -0.0112(13)
    N5 0.0361(13) 0.0255(11) 0.0519(15) -0.0037(10) 0.0099(11) -0.0078(11)
    O7 0.0555(13) 0.0414(11) 0.0542(12) -0.0158(10) 0.0212(10) -0.0075(9)
    O6 0.0622(14) 0.0435(12) 0.0481(13) -0.0046(10) -0.0016(11) 0.0059(10)
    O5 0.0337(12) 0.0590(13) 0.0703(14) -0.0121(10) -0.0004(10) -0.0196(11)
_geom_special_details
;
All e.s.d.'s (except the e.s.d. in the dihedral angle between two l.s. planes)
are estimated using the full covariance matrix. The cell e.s.d.'s are taken
into account individually in the estimation of e.s.d.'s in distances, angles
and torsion angles; correlations between e.s.d.'s in cell parameters are only
used when they are defined by crystal symmetry. An approximate (isotropic)
treatment of cell e.s.d.'s is used for estimating e.s.d.'s involving l.s.
planes.
;
loop_
    _geom_bond_atom_site_label_1
    _geom_bond_atom_site_label_2
    _geom_bond_site_symmetry_2
    _geom_bond_distance
    _geom_bond_publ_flag
    O1 C7 . 1.205(3) ?
    O3 C16 . 1.209(3) ?
    O4 C17 . 1.212(3) ?
    N6 O10 . 1.238(3) ?
    N6 O8 . 1.238(3) ?
    N6 O9 . 1.263(2) ?
    O2 C10 . 1.214(3) ?
    N3 C16 . 1.381(3) ?
    N3 C17 . 1.390(3) ?
    N3 C19 . 1.454(3) ?
    N4 C23 . 1.322(3) ?
    N4 C22 . 1.345(3) ?
    N4 H4A . 0.8600 ?
    C7 N2 . 1.397(3) ?
    C7 C8 . 1.510(3) ?
    N2 C10 . 1.378(3) ?
    N2 C6 . 1.450(3) ?
    C20 C24 . 1.386(3) ?
    C20 C21 . 1.389(3) ?
    C20 C19 . 1.506(3) ?
    C14 C13 . 1.500(3) ?
    C14 C8 . 1.540(3) ?
    C14 C15 . 1.554(3) ?
    C14 H14A . 0.9800 ?
    C15 C16 . 1.504(3) ?
    C15 C18 . 1.543(3) ?
    C15 H15A . 0.9800 ?
    C3 C4 . 1.382(3) ?
    C3 C2 . 1.387(3) ?
    C3 C6 . 1.514(3) ?
    C23 C24 . 1.369(3) ?
    C23 H23A . 0.9300 ?
    C10 C9 . 1.514(3) ?
    C9 C8 . 1.537(3) ?
    C9 C11 . 1.549(3) ?
    C9 H9A . 0.9800 ?
    C4 C5 . 1.360(3) ?
    C4 H4B . 0.9300 ?
    C6 H6A . 0.9700 ?
    C6 H6B . 0.9700 ?
    C11 C12 . 1.502(3) ?
    C11 C18 . 1.549(3) ?
    C11 H11A . 0.9800 ?
    C18 C17 . 1.507(3) ?
    C18 H18A . 0.9800 ?
    C2 C1 . 1.373(4) ?
    C2 H2A . 0.9300 ?
    C13 C12 . 1.327(3) ?
    C13 H13A . 0.9300 ?
    C21 C22 . 1.373(3) ?
    C21 H21A . 0.9300 ?
    C8 H8A . 0.9800 ?
    N1 C1 . 1.328(4) ?
    N1 C5 . 1.339(3) ?
    N1 H1A . 0.8600 ?
    C12 H12A . 0.9300 ?
    C24 H24A . 0.9300 ?
    C5 H5A . 0.9300 ?
    C19 H19A . 0.9700 ?
    C19 H19B . 0.9700 ?
    C22 H22A . 0.9300 ?
    C1 H1B . 0.9300 ?
    N5 O5 . 1.231(3) ?
    N5 O6 . 1.239(3) ?
    N5 O7 . 1.265(3) ?
loop_
    _geom_angle_atom_site_label_1
    _geom_angle_atom_site_label_2
    _geom_angle_atom_site_label_3
    _geom_angle_site_symmetry_1
    _geom_angle_site_symmetry_3
    _geom_angle
    _geom_angle_publ_flag
    O10 N6 O8 . . 120.9(2) ?
    O10 N6 O9 . . 119.6(2) ?
    O8 N6 O9 . . 119.5(2) ?
    C16 N3 C17 . . 113.1(2) ?
    C16 N3 C19 . . 124.03(19) ?
    C17 N3 C19 . . 122.77(19) ?
    C23 N4 C22 . . 121.7(2) ?
    C23 N4 H4A . . 119.1 ?
    C22 N4 H4A . . 119.1 ?
    O1 C7 N2 . . 123.8(2) ?
    O1 C7 C8 . . 128.1(2) ?
    N2 C7 C8 . . 108.02(18) ?
    C10 N2 C7 . . 113.26(19) ?
    C10 N2 C6 . . 123.56(19) ?
    C7 N2 C6 . . 123.17(19) ?
    C24 C20 C21 . . 117.6(2) ?
    C24 C20 C19 . . 122.5(2) ?
    C21 C20 C19 . . 119.9(2) ?
    C13 C14 C8 . . 107.79(18) ?
    C13 C14 C15 . . 107.95(18) ?
    C8 C14 C15 . . 107.11(17) ?
    C13 C14 H14A . . 111.3 ?
    C8 C14 H14A . . 111.3 ?
    C15 C14 H14A . . 111.3 ?
    C16 C15 C18 . . 105.29(18) ?
    C16 C15 C14 . . 110.47(18) ?
    C18 C15 C14 . . 108.91(17) ?
    C16 C15 H15A . . 110.7 ?
    C18 C15 H15A . . 110.7 ?
    C14 C15 H15A . . 110.7 ?
    C4 C3 C2 . . 118.4(2) ?
    C4 C3 C6 . . 122.3(2) ?
    C2 C3 C6 . . 119.2(2) ?
    N4 C23 C24 . . 120.2(2) ?
    N4 C23 H23A . . 119.9 ?
    C24 C23 H23A . . 119.9 ?
    O2 C10 N2 . . 123.0(2) ?
    O2 C10 C9 . . 128.2(2) ?
    N2 C10 C9 . . 108.71(19) ?
    C10 C9 C8 . . 104.63(18) ?
    C10 C9 C11 . . 111.01(19) ?
    C8 C9 C11 . . 109.41(18) ?
    C10 C9 H9A . . 110.5 ?
    C8 C9 H9A . . 110.5 ?
    C11 C9 H9A . . 110.5 ?
    C5 C4 C3 . . 120.2(2) ?
    C5 C4 H4B . . 119.9 ?
    C3 C4 H4B . . 119.9 ?
    N2 C6 C3 . . 114.1(2) ?
    N2 C6 H6A . . 108.7 ?
    C3 C6 H6A . . 108.7 ?
    N2 C6 H6B . . 108.7 ?
    C3 C6 H6B . . 108.7 ?
    H6A C6 H6B . . 107.6 ?
    C12 C11 C9 . . 108.83(18) ?
    C12 C11 C18 . . 106.99(19) ?
    C9 C11 C18 . . 106.61(19) ?
    C12 C11 H11A . . 111.4 ?
    C9 C11 H11A . . 111.4 ?
    C18 C11 H11A . . 111.4 ?
    C17 C18 C15 . . 104.26(18) ?
    C17 C18 C11 . . 111.34(19) ?
    C15 C18 C11 . . 110.03(18) ?
    C17 C18 H18A . . 110.4 ?
    C15 C18 H18A . . 110.4 ?
    C11 C18 H18A . . 110.4 ?
    C1 C2 C3 . . 119.3(3) ?
    C1 C2 H2A . . 120.4 ?
    C3 C2 H2A . . 120.4 ?
    C12 C13 C14 . . 114.8(2) ?
    C12 C13 H13A . . 122.6 ?
    C14 C13 H13A . . 122.6 ?
    O4 C17 N3 . . 122.7(2) ?
    O4 C17 C18 . . 128.5(2) ?
    N3 C17 C18 . . 108.77(19) ?
    C22 C21 C20 . . 120.1(2) ?
    C22 C21 H21A . . 119.9 ?
    C20 C21 H21A . . 119.9 ?
    C7 C8 C9 . . 105.16(18) ?
    C7 C8 C14 . . 110.32(19) ?
    C9 C8 C14 . . 109.90(18) ?
    C7 C8 H8A . . 110.4 ?
    C9 C8 H8A . . 110.4 ?
    C14 C8 H8A . . 110.4 ?
    C1 N1 C5 . . 121.7(2) ?
    C1 N1 H1A . . 119.1 ?
    C5 N1 H1A . . 119.1 ?
    O3 C16 N3 . . 124.4(2) ?
    O3 C16 C15 . . 127.1(2) ?
    N3 C16 C15 . . 108.45(19) ?
    C13 C12 C11 . . 114.4(2) ?
    C13 C12 H12A . . 122.8 ?
    C11 C12 H12A . . 122.8 ?
    C23 C24 C20 . . 120.5(2) ?
    C23 C24 H24A . . 119.7 ?
    C20 C24 H24A . . 119.7 ?
    N1 C5 C4 . . 119.9(3) ?
    N1 C5 H5A . . 120.1 ?
    C4 C5 H5A . . 120.1 ?
    N3 C19 C20 . . 113.52(19) ?
    N3 C19 H19A . . 108.9 ?
    C20 C19 H19A . . 108.9 ?
    N3 C19 H19B . . 108.9 ?
    C20 C19 H19B . . 108.9 ?
    H19A C19 H19B . . 107.7 ?
    N4 C22 C21 . . 119.8(2) ?
    N4 C22 H22A . . 120.1 ?
    C21 C22 H22A . . 120.1 ?
    N1 C1 C2 . . 120.4(3) ?
    N1 C1 H1B . . 119.8 ?
    C2 C1 H1B . . 119.8 ?
    O5 N5 O6 . . 121.7(2) ?
    O5 N5 O7 . . 119.3(2) ?
    O6 N5 O7 . . 118.9(2) ?
loop_
    _geom_hbond_atom_site_label_D
    _geom_hbond_atom_site_label_H
    _geom_hbond_atom_site_label_A
    _geom_hbond_site_symmetry_A
    _geom_hbond_distance_DH
    _geom_hbond_distance_HA
    _geom_hbond_distance_DA
    _geom_hbond_angle_DHA
    N1 H1A O6 3_556 0.86 2.40 3.096(3) 138
    N1 H1A O7 3_556 0.86 1.90 2.728(3) 161
    N4 H4A O9 4_465 0.86 1.93 2.771(3) 164
    C6 H6B O3 2_645 0.97 2.57 3.386(3) 142
    C8 H8A O8 . 0.98 2.30 3.155(3) 145
    C11 H11A O5 4_565 0.98 2.48 3.386(3) 153
    C13 H13A O5 1_554 0.93 2.30 3.121(3) 147
    C14 H14A O2 4_565 0.98 2.54 3.403(3) 147
    C19 H19A O6 3_566 0.97 2.55 3.246(3) 129
    C21 H21A O6 3_566 0.93 2.56 3.362(3) 145
    C22 H22A O2 2_555 0.93 2.43 3.257(3) 149
    C23 H23A O7 1_554 0.93 2.56 3.345(3) 143
data_New_Global_Publ_Block
_journal_date_recd_electronic     2015-11-06
_journal_date_accepted     2015-11-20
_journal_name_full     'Acta Crystallographica, Section E'
_journal_year     2015
_journal_volume     71
_journal_issue     12
_journal_page_first     o986
_journal_page_last     o987
_journal_paper_category     HO
_journal_paper_doi     10.1107/S2056989015022227
_journal_coeditor_code     SU5240
_publ_contact_author_name     'Liu, Zhimin'
_publ_contact_author_address
;
School of Chemistry and Chemical Engineering,
Shanxi University,
Taiyuan 030006,
People's Republic of China
;
_publ_contact_author_email     'luckzhmliu@sxu.edu.cn'
_publ_contact_author_fax     ?
_publ_contact_author_phone     ?
_publ_section_title
;\
Crystal structure of
4,4'-[(1,3,5,7-tetraoxo-1,3,3a,4,4a,5,7,7a,8,8a-decahydro-4,8-\
ethenopyrrolo[3,4-<i>f</i>]isoindole-2,6-diyl)bis(methylene)]bis(pyridin-1-\
ium) dinitrate
;
loop_
    _publ_author_name
    _publ_author_footnote
    _publ_author_address
    'Liu, Zhimin' .
;
School of Chemistry and Chemical Engineering,
Shanxi University, Taiyuan 030006,
People's Republic of China
;
_publ_section_synopsis     .
