# Supplementary material for: Crystal structure of 4,4′-[(1,3,5,7-tetra­oxo-1,3,3a,4,4a,5,7,7a,8,8a-deca­hydro-4,8-etheno­pyrrolo­[3,4-f]iso­indole-2,6-di­yl)bis­(methyl­ene)]bis­(pyridin-1-ium) dinitrate
Source: Acta Crystallogr E Crystallogr Commun. 2015 Nov 25;71(Pt 12):o986–7. doi: 10.1107/S2056989015022227 (PMC4719937; doi:10.1107/S2056989015022227)
Supplement: Supplementary file 2 [file e-71-0o986-Isup2.hkl]

# 
# h,k,l, Fc-squared, Fo-squared, sigma(Fo-squared) and status flag 
# 
data_I
_shelx_title ' a in P2(1)/c' 
_shelx_refln_list_code          4 
_shelx_F_calc_maximum      220.56 
_exptl_crystal_F_000      1152.00 
_reflns_d_resolution_high  0.8107 
 
loop_ 
 _symmetry_equiv_pos_as_xyz 
 'x, y, z' 
 '-x, y+1/2, -z+1/2' 
 '-x, -y, -z' 
 'x, -y-1/2, z-1/2' 
 
_cell_length_a    13.0706 
_cell_length_b    14.3587 
_cell_length_c    12.9893 
_cell_angle_alpha  90.000 
_cell_angle_beta  104.861 
_cell_angle_gamma  90.000 
 
_shelx_F_squared_multiplier     1.000 
 
loop_ 
 _refln_index_h 
 _refln_index_k 
 _refln_index_l 
 _refln_F_squared_calc 
 _refln_F_squared_meas 
 _refln_F_squared_sigma 
 _refln_observed_status 
   2   0   0     3229.68     2945.41     27.27 o 
   3   0   0     6423.10     6530.88     50.16 o 
   4   0   0     4223.27     3925.92     45.02 o 
   5   0   0      625.76      651.49     21.67 o 
   6   0   0     1682.89     1456.04     43.52 o 
   7   0   0      942.91     1012.38     32.71 o 
   8   0   0       59.24       62.04     10.05 o 
   9   0   0       98.23      108.01     12.88 o 
  10   0   0     1770.47     1874.82     72.33 o 
  11   0   0     4981.54     5359.04    228.35 o 
  12   0   0      105.70       97.08     18.70 o 
  13   0   0        0.02      -14.16     57.13 o 
  14   0   0       11.85       10.42     38.19 o 
  15   0   0       20.23       -3.87     21.49 o 
   2   1   0     4687.47     4275.01     32.75 o 
   3   1   0    11627.45    11151.96     63.11 o 
   4   1   0     9725.37     9231.20     38.89 o 
   5   1   0     1956.69     1957.51     38.69 o 
   6   1   0     1013.88     1175.60     16.08 o 
   7   1   0     2434.37     2413.35     51.43 o 
   8   1   0        1.58        6.13      5.46 o 
   9   1   0       40.55       39.63      4.86 o 
  10   1   0       42.44       41.13     10.93 o 
  11   1   0      667.68      659.45     19.40 o 
  12   1   0       10.64       30.51     15.99 o 
  13   1   0        5.50        2.10     21.98 o 
  14   1   0       13.36       12.94     32.80 o 
  15   1   0        1.20       -2.07     10.54 o 
   0   2   0      241.44      129.14      6.42 o 
   1   2   0     6999.38     6339.05     25.98 o 
   2   2   0    11465.69    10733.54     75.31 o 
   3   2   0     3575.50     3124.67     19.78 o 
   4   2   0     9867.23     9605.75     50.04 o 
   5   2   0     1353.26     1408.89     11.68 o 
   6   2   0     2350.18     2634.95     85.72 o 
   7   2   0       70.08       68.79      6.61 o 
   8   2   0      591.25      577.88     18.04 o 
   9   2   0      496.63      489.84     26.73 o 
  10   2   0        3.01       -0.66      2.18 o 
  11   2   0     3384.73     3896.80     56.33 o 
  12   2   0        3.99        4.39      7.91 o 
  13   2   0      336.98      336.42     19.68 o 
  14   2   0       65.96       29.07     49.50 o 
  15   2   0       42.40       56.72     46.53 o 
   1   3   0      672.27      619.17     12.79 o 
   2   3   0     6070.03     5633.14     33.78 o 
   3   3   0      194.21      158.13      8.16 o 
   4   3   0      900.62      887.66     10.68 o 
   5   3   0       48.97       55.11      3.90 o 
   6   3   0       99.14       90.65      4.92 o 
   7   3   0       45.14       48.45      7.73 o 
   8   3   0        7.34       16.13      8.92 o 
   9   3   0       79.75       64.72     10.65 o 
  10   3   0      246.75      233.33     12.09 o 
  11   3   0      232.74      228.80     22.82 o 
  12   3   0      146.19      165.37     18.55 o 
  13   3   0      301.65      254.07     21.71 o 
  14   3   0       58.04       51.63     24.19 o 
  15   3   0      135.17      156.77     35.60 o 
   0   4   0     9185.74     9020.36     51.27 o 
   1   4   0     2849.20     2949.58     15.39 o 
   2   4   0      810.08      856.79     12.56 o 
   3   4   0     3070.84     3239.19     18.20 o 
   4   4   0     4223.32     4072.25     32.01 o 
   5   4   0       28.75       20.70      8.53 o 
   6   4   0     1512.52     1559.71     18.37 o 
   7   4   0      198.52      213.65      8.45 o 
   8   4   0      147.34      154.54      8.74 o 
   9   4   0      357.14      341.27     12.49 o 
  10   4   0      708.82      728.78     27.81 o 
  11   4   0       64.74       52.11     21.38 o 
  12   4   0      126.70      148.20     23.49 o 
  13   4   0      126.36      130.05     22.46 o 
  14   4   0       27.76       17.94     29.09 o 
  15   4   0        2.09       -4.57     39.55 o 
   1   5   0       62.82       66.77      4.77 o 
   2   5   0     6332.77     6182.01     48.64 o 
   3   5   0     2759.03     2732.91     23.84 o 
   4   5   0     1590.41     1714.29     14.36 o 
   5   5   0        8.72       11.89      4.33 o 
   6   5   0        0.02        2.65      5.39 o 
   7   5   0       35.54       30.13     15.05 o 
   8   5   0     1550.74     1685.03     48.02 o 
   9   5   0      162.17      144.66     27.59 o 
  10   5   0      202.50      181.85     24.44 o 
  11   5   0        4.76        8.99     16.09 o 
  12   5   0       79.34       68.47     30.00 o 
  13   5   0       85.71      104.02     23.16 o 
  14   5   0       73.39       64.09     27.03 o 
   0   6   0        0.58        8.09      5.66 o 
   1   6   0     1982.80     2051.41     15.06 o 
   2   6   0       60.11       46.34      6.44 o 
   3   6   0      358.45      388.54      9.97 o 
   4   6   0       98.88      113.23      7.70 o 
   5   6   0     1388.66     1394.91     36.30 o 
   6   6   0       21.68       24.12     11.90 o 
   7   6   0       28.45       46.57     13.89 o 
   8   6   0      163.13      145.76     13.72 o 
   9   6   0      328.10      352.95     21.69 o 
  10   6   0      278.31      269.80     33.28 o 
  11   6   0       12.56       19.39     21.76 o 
  12   6   0      170.59      172.14     26.55 o 
  13   6   0      166.17      196.40     31.10 o 
  14   6   0        0.33       -5.33     16.06 o 
   1   7   0     6157.22     6412.43     38.02 o 
   2   7   0      234.22      250.83      9.18 o 
   3   7   0        7.66       10.97      7.06 o 
   4   7   0       65.12       42.86     10.11 o 
   5   7   0       25.30       22.89      5.24 o 
   6   7   0      445.13      465.22     21.13 o 
   7   7   0      463.60      468.53     21.69 o 
   8   7   0      287.29      259.94     19.44 o 
   9   7   0       28.04        6.83     30.91 o 
  10   7   0       36.14       26.13     26.58 o 
  11   7   0       95.79       92.20     21.48 o 
  12   7   0      155.27      150.54     30.64 o 
  13   7   0        0.32      -12.45     26.81 o 
  14   7   0       17.97        3.32     15.23 o 
   0   8   0        0.28        1.18      7.83 o 
   1   8   0      451.10      506.83     10.86 o 
   2   8   0       17.31       13.50      6.65 o 
   3   8   0      116.36      113.34     11.75 o 
   4   8   0     2875.02     3120.42     32.68 o 
   5   8   0     3280.72     3435.68     27.50 o 
   6   8   0      585.66      609.35     23.36 o 
   7   8   0      992.14     1050.84     30.00 o 
   8   8   0      191.80      166.42     18.39 o 
   9   8   0       54.52       38.77     23.39 o 
  10   8   0       69.62       56.26     36.46 o 
  11   8   0       47.16        9.65     46.43 o 
  12   8   0      157.09      133.33     52.76 o 
  13   8   0        0.20       -5.08     16.96 o 
   1   9   0      121.40      142.06      8.47 o 
   2   9   0      453.05      513.25     12.16 o 
   3   9   0     1438.81     1564.23     24.31 o 
   4   9   0      781.37      793.72     16.60 o 
   5   9   0     2084.00     2257.47     31.26 o 
   6   9   0      157.45      142.43     14.38 o 
   7   9   0       87.40       72.62     17.26 o 
   8   9   0      749.85      760.67     28.31 o 
   9   9   0       18.96       22.01     25.62 o 
  10   9   0      103.22      102.08     23.63 o 
  11   9   0       10.12       14.11     75.70 o 
  12   9   0       31.55       10.65     43.84 o 
  13   9   0       44.95       31.96     55.03 o 
   0  10   0      168.08      180.08     18.30 o 
   1  10   0      112.81       88.15     11.81 o 
   2  10   0      265.61      258.21      9.56 o 
   3  10   0      151.02      147.28      9.73 o 
   4  10   0      465.22      516.26     15.22 o 
   5  10   0     1553.13     1673.44     28.58 o 
   6  10   0     1252.15     1350.78     34.61 o 
   7  10   0        0.31        0.35     16.15 o 
   8  10   0       31.31       20.51     17.17 o 
   9  10   0      118.54      103.05     22.29 o 
  10  10   0       30.03       26.08     36.67 o 
  11  10   0       59.96       36.42     69.97 o 
  12  10   0      209.64      222.78     59.27 o 
   1  11   0        6.64        0.10      4.08 o 
   2  11   0       50.70       48.07     10.18 o 
   3  11   0      464.18      504.63     14.79 o 
   4  11   0      112.52      116.43     11.90 o 
   5  11   0       17.99       12.26     15.31 o 
   6  11   0      983.22     1123.32     26.96 o 
   7  11   0       12.10        8.11      9.71 o 
   8  11   0        3.93        0.88     19.50 o 
   9  11   0      146.22      111.32     22.18 o 
  10  11   0       16.63       -1.14      8.09 o 
  11  11   0       27.26       37.98     36.37 o 
  12  11   0        0.49       -9.88     31.59 o 
   0  12   0     1321.29     1684.18     34.63 o 
   1  12   0     1174.53     1182.59     31.92 o 
   2  12   0        1.49        3.70      8.01 o 
   3  12   0       12.30        0.61      4.22 o 
   4  12   0       14.54        9.74     10.34 o 
   5  12   0      238.08      271.64     15.38 o 
   6  12   0      255.48      246.79     19.87 o 
   7  12   0      222.06      213.58     20.60 o 
   8  12   0      415.77      481.39     24.77 o 
   9  12   0       22.07        0.23      8.84 o 
  10  12   0       28.95        5.57     11.47 o 
  11  12   0      147.61      146.45     31.24 o 
   1  13   0        1.16        0.17      0.89 o 
   2  13   0        7.61       10.14     18.04 o 
   3  13   0      293.02      232.66     16.37 o 
   4  13   0      598.38      575.34     18.17 o 
   5  13   0        0.11       -5.88      9.01 o 
   6  13   0      272.74      279.82     20.99 o 
   7  13   0       11.40       -0.16      5.07 o 
   8  13   0       10.05        0.29      6.68 o 
   9  13   0      286.47      280.05     28.57 o 
  10  13   0       36.45        9.79     12.86 o 
   0  14   0     1364.31     1302.74     34.26 o 
   1  14   0        1.03       -4.26      6.89 o 
   2  14   0       57.89       42.69     24.20 o 
   3  14   0      148.70      140.84     18.45 o 
   4  14   0      377.44      449.82     18.52 o 
   5  14   0       27.62       -0.02      8.04 o 
   6  14   0       18.51       24.04     21.16 o 
   7  14   0       15.63       -1.25     10.84 o 
   8  14   0       20.50        9.01     21.55 o 
   1  15   0      724.19      834.49     22.27 o 
   2  15   0        4.01      -10.11     18.66 o 
   3  15   0        8.27       -7.69     28.22 o 
   4  15   0      113.12      133.21     21.99 o 
   5  15   0        0.02        6.78     23.49 o 
   6  15   0       58.46       60.27     29.86 o 
   7  15   0       13.72        1.12     21.86 o 
   8  15   0        1.50       -1.75      6.46 o 
   0  16   0        2.15      -15.23     19.00 o 
   1  16   0      108.98       87.23     24.58 o 
   2  16   0       68.38       64.54     40.37 o 
   3  16   0      179.50      182.03     34.45 o 
   4  16   0      110.05      126.79     27.24 o 
   5  16   0      316.15      310.91     36.51 o 
   6  16   0      217.16      257.93     38.47 o 
   1  17   0        5.50       -0.50     24.22 o 
   2  17   0      112.62      116.98     27.46 o 
   3  17   0       27.71        5.91     20.86 o 
 -15   1   1        0.30      -11.30     27.16 o 
 -14   1   1        8.66       12.24     62.08 o 
 -13   1   1      378.02      373.47     19.10 o 
 -12   1   1      285.53      265.00     13.16 o 
 -11   1   1      751.11      817.66     29.75 o 
 -10   1   1        0.31        1.02      4.40 o 
  -9   1   1      574.90      578.41     17.18 o 
  -8   1   1      796.31      810.03     10.06 o 
  -7   1   1      156.34      137.28      5.70 o 
  -6   1   1     1211.72     1194.49     13.62 o 
  -5   1   1      628.78      613.25     11.27 o 
  -4   1   1     1552.21     1430.43     10.48 o 
  -3   1   1     2896.82     2740.57     13.09 o 
  -2   1   1     4880.46     4391.73     28.55 o 
   2   1   1     4297.64     3773.95     24.24 o 
   3   1   1       28.04       34.36      7.85 o 
   4   1   1     2714.53     2553.16     38.97 o 
   5   1   1      293.31      300.66     17.07 o 
   6   1   1      200.75      209.31     13.15 o 
   7   1   1      419.32      408.43     27.02 o 
   8   1   1      138.74      125.15     14.43 o 
   9   1   1        7.11        0.34      4.22 o 
  10   1   1        9.19        7.23     11.17 o 
  11   1   1        3.69        3.29      6.55 o 
  12   1   1      302.73      271.81     23.20 o 
  13   1   1      559.46      637.13     29.52 o 
  14   1   1        3.58       -4.70     29.85 o 
  15   1   1        3.29      -10.31     28.66 o 
 -15   2   1       32.93       24.03     30.68 o 
 -14   2   1       83.53       76.36     22.73 o 
 -13   2   1        2.83       -6.99     10.47 o 
 -12   2   1        0.21       -2.03     14.90 o 
 -11   2   1       70.31       66.00     11.39 o 
 -10   2   1      116.12      100.44     10.17 o 
  -9   2   1      181.54      176.34      8.86 o 
  -8   2   1      396.50      378.19     11.83 o 
  -7   2   1       30.38       17.75      7.67 o 
  -6   2   1      403.47      431.09     12.23 o 
  -5   2   1     1586.36     1462.10     13.77 o 
  -4   2   1      454.36      424.62      7.54 o 
  -3   2   1      153.48      130.61      3.97 o 
  -2   2   1       57.39       54.98      3.56 o 
  -1   2   1      590.76      546.26      5.73 o 
   0   2   1     3060.35     2706.53     27.08 o 
   1   2   1      476.13      477.43      6.58 o 
   2   2   1    10843.52    10101.46     42.70 o 
   3   2   1     8427.98     8717.24     44.78 o 
   4   2   1     1487.11     1612.34     28.91 o 
   5   2   1     4678.98     4922.00     41.49 o 
   6   2   1     2497.77     2744.28     48.30 o 
   7   2   1        3.28        2.44      7.36 o 
   8   2   1       72.72       61.12      8.48 o 
   9   2   1       95.39       90.95     10.26 o 
  10   2   1       25.07       28.68     11.79 o 
  11   2   1       56.73       43.53     24.74 o 
  12   2   1        1.66        0.43      8.00 o 
  13   2   1       41.63        7.75     28.51 o 
  14   2   1        8.09      -10.43     26.36 o 
  15   2   1       21.64       -1.21      9.96 o 
 -15   3   1       26.89       21.26     28.87 o 
 -14   3   1       99.05       50.41     21.86 o 
 -13   3   1      136.46      115.23     20.83 o 
 -12   3   1       86.69       65.75     18.53 o 
 -11   3   1       27.46        8.75     14.90 o 
 -10   3   1       65.79       58.44     10.46 o 
  -9   3   1      153.39      169.63     10.43 o 
  -8   3   1      128.92      135.39      8.99 o 
  -7   3   1      610.19      677.87     15.28 o 
  -6   3   1       97.82       72.81      6.91 o 
  -5   3   1      191.04      186.57      5.88 o 
  -4   3   1     7030.08     6889.20     31.01 o 
  -3   3   1     6362.17     6047.81     46.19 o 
  -2   3   1     2912.68     2887.76     31.44 o 
  -1   3   1      676.74      700.21      8.49 o 
   0   3   1     3377.47     3154.80     22.05 o 
   1   3   1     1834.06     1828.96     26.72 o 
   2   3   1      359.49      355.60      9.21 o 
   3   3   1     2372.22     2303.87     25.50 o 
   4   3   1     7760.21     7950.15     49.94 o 
   5   3   1      144.70      135.03      4.58 o 
   6   3   1     1942.82     1900.15     24.82 o 
   7   3   1       61.20       62.97      6.92 o 
   8   3   1        2.42        5.35      7.92 o 
   9   3   1      252.66      267.77     11.09 o 
  10   3   1        7.29       16.50     21.12 o 
  11   3   1       17.64       21.46     20.38 o 
  12   3   1       84.62       65.62     28.61 o 
  13   3   1        1.23       -5.16     30.47 o 
  14   3   1      108.16      135.13     33.85 o 
  15   3   1       87.60       78.22     43.69 o 
 -15   4   1       24.97       47.57     31.43 o 
 -14   4   1       36.99       33.20     24.45 o 
 -13   4   1      303.68      265.11     21.09 o 
 -12   4   1       49.33       27.90     22.05 o 
 -11   4   1      487.84      548.82     36.57 o 
 -10   4   1        3.86      -11.26     27.36 o 
  -9   4   1      235.21      230.41     14.07 o 
  -8   4   1      971.54     1003.95     56.40 o 
  -7   4   1     1347.78     1403.27     33.07 o 
  -6   4   1     2997.00     3327.74     64.38 o 
  -5   4   1      637.49      661.46     10.13 o 
  -4   4   1      710.11      767.73     11.19 o 
  -3   4   1     2413.57     2264.57     17.85 o 
  -2   4   1     1415.98     1606.65     24.89 o 
  -1   4   1      334.03      314.62      5.48 o 
   0   4   1     1669.15     1646.85     34.75 o 
   1   4   1     6207.01     5846.88     36.61 o 
   2   4   1     2044.98     2020.59     27.68 o 
   3   4   1       79.14       81.58      7.23 o 
   4   4   1     2064.37     2155.41     45.11 o 
   5   4   1     1698.97     1949.33     29.43 o 
   6   4   1     4384.10     4815.01    155.73 o 
   7   4   1     1068.62     1103.81     29.01 o 
   8   4   1      143.62      134.05      7.22 o 
   9   4   1      133.84      133.83     26.13 o 
  10   4   1        1.33       -8.79     18.26 o 
  11   4   1      575.79      651.09     33.87 o 
  12   4   1       55.00       67.08     29.45 o 
  13   4   1        1.27        8.92    239.30 o 
  14   4   1       31.33       19.11     33.03 o 
 -15   5   1        8.03       -0.04      3.71 o 
 -14   5   1        9.08        4.71     25.50 o 
 -13   5   1       38.11       33.09     21.89 o 
 -12   5   1      257.28      256.47     19.56 o 
 -11   5   1      227.11      268.88     21.81 o 
 -10   5   1      157.91      178.62     30.18 o 
  -9   5   1       62.45       47.86     10.77 o 
  -8   5   1       46.80       27.95     25.08 o 
  -7   5   1      285.32      248.26     36.85 o 
  -6   5   1        2.25        5.50      6.31 o 
  -5   5   1       29.22       41.07      6.48 o 
  -4   5   1     1632.67     1611.97     16.73 o 
  -3   5   1     3621.56     3582.97     40.38 o 
  -2   5   1      133.72      153.82      5.46 o 
  -1   5   1     1971.58     1886.03      9.99 o 
   0   5   1     9358.91     9033.83     60.66 o 
   1   5   1    12500.83    11859.97     37.66 o 
   2   5   1      746.26      735.48     13.38 o 
   3   5   1     4081.14     4542.56     50.86 o 
   4   5   1        0.53        9.77      5.57 o 
   5   5   1     1639.11     1856.30     24.40 o 
   6   5   1      681.34      794.22     22.52 o 
   7   5   1      223.49      231.45     16.48 o 
   8   5   1      418.43      438.69     21.03 o 
   9   5   1       13.34       19.94     19.98 o 
  10   5   1       51.04       32.55     29.54 o 
  11   5   1       17.13        0.24     14.01 o 
  12   5   1        0.05       -7.82     29.39 o 
  13   5   1       51.64       19.85     28.58 o 
  14   5   1       19.73        4.73     23.04 o 
 -14   6   1       92.05       49.05     25.05 o 
 -13   6   1        4.12       -4.19     23.54 o 
 -12   6   1       30.42       26.63     18.04 o 
 -11   6   1        4.60       -6.39     17.84 o 
 -10   6   1        7.81       -0.60      4.55 o 
  -9   6   1     1971.54     2182.14     76.72 o 
  -8   6   1       38.07       54.58     22.44 o 
  -7   6   1      294.85      333.48      9.46 o 
  -6   6   1       62.18       58.52      7.18 o 
  -5   6   1      136.30      110.92      7.38 o 
  -4   6   1      109.61      113.97      9.03 o 
  -3   6   1     2527.38     2487.76     38.88 o 
  -2   6   1     1718.83     1939.52     17.68 o 
  -1   6   1     8523.70     8700.76     32.94 o 
   0   6   1     5927.20     5977.35     34.20 o 
   1   6   1      917.29     1092.90     13.37 o 
   2   6   1     2278.78     2414.78     20.04 o 
   3   6   1      130.81      137.45     11.11 o 
   4   6   1     1879.48     1969.87     32.71 o 
   5   6   1     3381.08     3670.13     45.09 o 
   6   6   1       14.84        4.59     15.68 o 
   7   6   1       17.02       17.46      9.81 o 
   8   6   1      207.04      228.12     18.79 o 
   9   6   1      552.41      587.90     34.78 o 
  10   6   1      993.26     1091.67     47.93 o 
  11   6   1      568.60      571.37     39.42 o 
  12   6   1      259.90      238.22     29.62 o 
  13   6   1        0.61      -10.56    111.25 o 
  14   6   1       46.16       40.96     38.28 o 
 -14   7   1      110.26       80.45     31.09 o 
 -13   7   1      269.51      244.65     26.62 o 
 -12   7   1        2.26       -7.78     25.90 o 
 -11   7   1      110.77      107.93     33.78 o 
 -10   7   1       44.25       19.76     25.72 o 
  -9   7   1        6.43        6.05     54.31 o 
  -8   7   1      332.70      387.41     20.94 o 
  -7   7   1     1241.84     1302.98     30.17 o 
  -6   7   1       51.97       57.56     13.06 o 
  -5   7   1       80.56       80.14     10.32 o 
  -4   7   1       25.77       35.03      8.94 o 
  -3   7   1      210.47      193.34      8.77 o 
  -2   7   1      403.20      482.11      9.44 o 
  -1   7   1     1542.89     1668.03     15.21 o 
   0   7   1     2661.08     2846.54     24.39 o 
   1   7   1     1148.96     1105.44     11.87 o 
   2   7   1        0.19        1.78      6.98 o 
   3   7   1      311.43      299.74     11.81 o 
   4   7   1     1034.34     1047.14     26.68 o 
   5   7   1     3041.75     3258.65     42.21 o 
   6   7   1      974.04     1080.23     37.46 o 
   7   7   1       10.13        3.97     22.93 o 
   8   7   1       29.92       37.92     18.07 o 
   9   7   1       47.66       29.66     23.36 o 
  10   7   1      549.64      559.19     25.96 o 
  11   7   1       40.06       42.36     30.66 o 
  12   7   1       32.36       16.03     32.61 o 
  13   7   1       36.62        4.79     10.30 o 
  14   7   1      208.43      214.23     38.60 o 
 -14   8   1       50.97       20.03     29.39 o 
 -13   8   1      180.06      175.53     27.10 o 
 -12   8   1        3.17       -2.50     16.84 o 
 -11   8   1       89.78       88.81     33.64 o 
 -10   8   1       33.73       24.08     32.55 o 
  -9   8   1      184.54      173.08     21.19 o 
  -8   8   1       26.01       15.98     16.56 o 
  -7   8   1     1719.06     1976.99     31.20 o 
  -6   8   1      450.38      425.39     16.96 o 
  -5   8   1     3518.58     3732.65     77.42 o 
  -4   8   1      144.90      144.10     11.86 o 
  -3   8   1     2524.35     2768.26     29.60 o 
  -2   8   1      509.52      558.85     10.58 o 
  -1   8   1      559.18      626.05     10.82 o 
   0   8   1      974.01     1177.98     17.55 o 
   1   8   1      309.05      287.79      8.35 o 
   2   8   1      325.07      337.49     12.19 o 
   3   8   1      246.64      263.48     11.43 o 
   4   8   1      105.48      129.96     10.23 o 
   5   8   1     1377.49     1424.17     30.45 o 
   6   8   1       22.87        5.81     18.61 o 
   7   8   1      128.92      160.27     24.92 o 
   8   8   1      511.74      429.32     23.14 o 
   9   8   1       12.35       -0.29      3.23 o 
  10   8   1      125.37      144.98     31.18 o 
  11   8   1      519.20      531.36     44.79 o 
  12   8   1       34.96       16.39     36.46 o 
  13   8   1       31.04       -1.82    253.09 o 
 -13   9   1       66.43       42.29     72.92 o 
 -12   9   1      264.54      292.88     47.30 o 
 -11   9   1       20.15       -2.00      9.56 o 
 -10   9   1        5.67        7.65     55.58 o 
  -9   9   1      286.99      272.05     19.12 o 
  -8   9   1       61.45       34.64     16.53 o 
  -7   9   1      320.38      319.12     17.73 o 
  -6   9   1      654.85      688.53     20.77 o 
  -5   9   1      155.06      165.40     14.30 o 
  -4   9   1     1689.82     1779.01     27.07 o 
  -3   9   1       14.21       13.25      9.72 o 
  -2   9   1       91.54      101.04      8.52 o 
  -1   9   1        4.80        4.30     10.75 o 
   0   9   1       55.26       50.14     11.39 o 
   1   9   1       78.68       78.61      7.28 o 
   2   9   1      135.77      134.24      7.75 o 
   3   9   1       10.36       16.84      8.10 o 
   4   9   1        7.57        8.05      8.22 o 
   5   9   1      862.01      933.78     18.98 o 
   6   9   1      484.84      506.71     22.66 o 
   7   9   1       42.82       40.98     21.13 o 
   8   9   1       75.55       62.92     19.53 o 
   9   9   1      148.25      129.61     25.00 o 
  10   9   1      263.79      242.96     24.85 o 
  11   9   1       55.67       30.09     46.52 o 
  12   9   1        6.79       -0.68      8.10 o 
  13   9   1        9.17        6.87    613.16 o 
 -13  10   1      117.71      145.82     42.49 o 
 -12  10   1       57.85        4.88     23.98 o 
 -11  10   1      119.81      107.89     33.89 o 
 -10  10   1      138.00      167.80     30.04 o 
  -9  10   1       58.96       58.75     24.13 o 
  -8  10   1       23.10       21.26     18.65 o 
  -7  10   1      244.58      249.32     18.22 o 
  -6  10   1      293.49      275.08     20.82 o 
  -5  10   1       10.53        5.52      8.23 o 
  -4  10   1     1548.36     1668.76     23.21 o 
  -3  10   1     1343.67     1441.23     20.73 o 
  -2  10   1     1713.97     1788.11     22.00 o 
  -1  10   1       51.88       55.52     14.65 o 
   0  10   1      373.01      349.48     25.56 o 
   1  10   1      395.96      380.51     12.60 o 
   2  10   1      349.24      345.76     10.10 o 
   3  10   1       95.41       99.10     11.44 o 
   4  10   1      338.89      313.36     13.15 o 
   5  10   1       25.87       20.79      9.38 o 
   6  10   1     1709.05     1631.94     30.09 o 
   7  10   1       59.59       47.43     24.05 o 
   8  10   1       71.46       60.79     23.08 o 
   9  10   1      171.74      171.00     26.33 o 
  10  10   1      155.05      132.17     26.68 o 
  11  10   1       72.23       35.01     52.94 o 
  12  10   1       14.09        8.51     41.70 o 
 -12  11   1      234.13      266.34     43.56 o 
 -11  11   1        7.94       26.81     54.94 o 
 -10  11   1      113.97       81.98     26.03 o 
  -9  11   1        0.39       -0.40      3.14 o 
  -8  11   1      672.51      736.65     24.17 o 
  -7  11   1      246.68      262.66     19.89 o 
  -6  11   1      702.45      684.67     21.94 o 
  -5  11   1     5055.34     5468.53     94.81 o 
  -4  11   1       12.59        1.31      8.06 o 
  -3  11   1       38.23       31.79     11.95 o 
  -2  11   1       97.64       79.25     10.22 o 
  -1  11   1      110.50      115.34     13.14 o 
   0  11   1      313.05      341.90     21.58 o 
   1  11   1     1592.55     1635.21     22.76 o 
   2  11   1       89.04       87.56      9.74 o 
   3  11   1        0.28        0.37      1.97 o 
   4  11   1      118.24       99.08     13.88 o 
   5  11   1      208.67      209.74     14.87 o 
   6  11   1     2924.71     3111.77     40.86 o 
   7  11   1       18.25        6.20     13.95 o 
   8  11   1      280.83      278.41     20.56 o 
   9  11   1       81.98       66.86     22.19 o 
  10  11   1       42.22       38.47     37.65 o 
  11  11   1       62.66       63.86     34.09 o 
 -11  12   1       44.60       43.64     42.73 o 
 -10  12   1      270.53      293.68     27.18 o 
  -9  12   1      414.81      432.15     25.03 o 
  -8  12   1      112.94       89.08     25.67 o 
  -7  12   1      174.48      154.00     19.99 o 
  -6  12   1       81.76       80.71     20.14 o 
  -5  12   1      336.71      365.36     15.76 o 
  -4  12   1      181.44      184.06     12.93 o 
  -3  12   1        5.14        2.34      8.06 o 
  -2  12   1      132.78       93.34     13.64 o 
  -1  12   1      288.13      268.20     15.03 o 
   0  12   1      307.41      288.02     13.02 o 
   1  12   1      372.90      358.37     16.34 o 
   2  12   1      189.03      177.36     13.60 o 
   3  12   1      215.15      211.37     13.86 o 
   4  12   1      501.70      484.82     22.94 o 
   5  12   1     1006.64     1074.23     22.56 o 
   6  12   1      317.93      274.03     20.16 o 
   7  12   1      112.29      124.04     20.08 o 
   8  12   1        1.17        4.11     33.84 o 
   9  12   1       87.14       96.19     27.77 o 
  10  12   1       10.59      -10.11     26.18 o 
  11  12   1       43.84       19.65     32.28 o 
 -10  13   1       12.62        6.07     36.53 o 
  -9  13   1        1.33       -3.27      9.72 o 
  -8  13   1        1.11        1.74     17.81 o 
  -7  13   1      117.72      112.02     23.73 o 
  -6  13   1      130.58      127.96     17.27 o 
  -5  13   1        2.07       -0.02      1.27 o 
  -4  13   1       28.98       10.79     12.99 o 
  -3  13   1       74.88       62.00     14.22 o 
  -2  13   1        0.17       -4.20     14.17 o 
  -1  13   1      597.12      677.67     20.31 o 
   0  13   1      119.73      122.79     14.29 o 
   1  13   1       71.39       44.83     16.51 o 
   2  13   1      363.49      388.03     15.46 o 
   3  13   1        3.94        0.26      1.53 o 
   4  13   1      273.39      250.05     15.69 o 
   5  13   1      506.38      461.09     18.51 o 
   6  13   1      355.56      340.31     22.43 o 
   7  13   1      137.65      104.47     25.81 o 
   8  13   1      127.15       94.83     26.61 o 
   9  13   1      311.60      336.67     28.23 o 
  10  13   1      163.09      238.92     32.47 o 
  -9  14   1       44.34       22.78     29.44 o 
  -8  14   1       57.85       47.39     35.53 o 
  -7  14   1        4.36       -0.84      5.95 o 
  -6  14   1       21.52       23.10     35.07 o 
  -5  14   1      642.40      730.48     25.96 o 
  -4  14   1       11.69        2.38      7.72 o 
  -3  14   1        9.62       -1.39     13.31 o 
  -2  14   1        0.66        0.38      3.24 o 
  -1  14   1      294.00      292.77     19.48 o 
   0  14   1       44.09       37.71     19.28 o 
   1  14   1      139.45      105.06     29.00 o 
   2  14   1      285.76      237.94     25.44 o 
   3  14   1        0.79       -1.43     19.00 o 
   4  14   1        0.39        1.49     16.34 o 
   5  14   1      167.13      159.59     20.19 o 
   6  14   1      157.88      143.90     25.36 o 
   7  14   1        2.32       -8.30     15.01 o 
   8  14   1        5.63      -15.70     33.73 o 
   9  14   1      165.82      160.82     34.43 o 
  -8  15   1       38.14       26.18     36.41 o 
  -7  15   1       60.38       29.77     28.79 o 
  -6  15   1      110.99      110.65     25.80 o 
  -5  15   1       90.55       74.04     27.26 o 
  -4  15   1       13.45        1.76      5.99 o 
  -3  15   1       17.21       11.42     21.29 o 
  -2  15   1        6.76       -6.29      9.29 o 
  -1  15   1      133.88      134.91     19.60 o 
   0  15   1        7.09       -1.39      2.73 o 
   1  15   1      355.75      408.88     18.94 o 
   2  15   1      282.39      302.33     29.57 o 
   3  15   1      213.30      209.93     26.64 o 
   4  15   1       95.80       73.17     23.63 o 
   5  15   1        7.79       -1.24      4.76 o 
   6  15   1       59.53       43.47     39.96 o 
   7  15   1       22.39        7.27     34.14 o 
  -6  16   1        5.23      -10.25     14.78 o 
  -5  16   1      108.54       96.53     34.65 o 
  -4  16   1       12.83        1.73     13.32 o 
  -3  16   1       57.78       51.86     40.29 o 
  -2  16   1       27.79       16.16     31.78 o 
  -1  16   1       51.34       38.05     32.04 o 
   0  16   1       23.32       27.44     20.31 o 
   1  16   1       19.54        4.02      9.80 o 
   2  16   1       78.70       86.77     35.65 o 
   3  16   1       47.70       56.42     38.99 o 
   4  16   1       29.41       20.48     43.86 o 
   5  16   1      104.42      106.39     32.55 o 
   6  16   1      281.27      318.96     43.50 o 
  -4  17   1       14.22       -9.51     20.07 o 
  -3  17   1        1.52      -13.93     34.82 o 
  -2  17   1       93.18       80.36     31.14 o 
  -1  17   1       12.94        0.75      3.85 o 
   0  17   1      204.76      231.98     29.91 o 
   1  17   1       26.47        0.13      8.94 o 
   2  17   1       30.62       -0.30     13.30 o 
   3  17   1        0.46      -16.48     31.55 o 
   4  17   1       63.62       31.67     96.77 o 
 -15   0   2      106.53       95.50     48.48 o 
 -14   0   2     1633.54     1914.05     66.55 o 
 -13   0   2       34.87       19.90     17.90 o 
 -12   0   2      183.68      166.27     17.44 o 
 -11   0   2     1882.09     2087.52     43.65 o 
 -10   0   2      502.66      531.70     12.67 o 
  -9   0   2      505.21      516.07     12.12 o 
  -8   0   2       35.69       46.50      8.03 o 
  -7   0   2      319.24      334.59     12.97 o 
  -6   0   2     1313.89     1259.35     20.23 o 
  -5   0   2       84.49       98.00      7.88 o 
  -4   0   2     5361.20     5124.84     44.29 o 
  -3   0   2     1968.06     1711.55     15.88 o 
  -2   0   2     6528.54     5830.73    101.74 o 
  -1   0   2     2602.46     2354.37     15.91 o 
   0   0   2     1676.24     1372.58     18.34 o 
   1   0   2    48648.54    43714.20    248.05 o 
   2   0   2        4.11        6.07      3.17 o 
   3   0   2    21369.92    20192.59    203.66 o 
   4   0   2    19843.52    20689.86    114.44 o 
   5   0   2     1600.07     1658.40     36.87 o 
   6   0   2       99.17      118.22     18.39 o 
   7   0   2     1989.40     2333.75     51.67 o 
   8   0   2     5405.90     5654.70     82.80 o 
   9   0   2      765.07      867.48     38.78 o 
  10   0   2      304.37      327.11     30.27 o 
  11   0   2     3021.16     3335.15     77.02 o 
  12   0   2       19.41        8.92     53.90 o 
  13   0   2       91.89       64.28     53.85 o 
  14   0   2       22.53       10.20    158.05 o 
 -15   1   2      138.83      162.92     35.26 o 
 -14   1   2       56.34       32.41     21.62 o 
 -13   1   2      188.77      216.71     18.29 o 
 -12   1   2        2.30       -0.46     18.28 o 
 -11   1   2      327.68      357.78     12.96 o 
 -10   1   2       13.74        4.75      4.56 o 
  -9   1   2        1.93        6.23      4.03 o 
  -8   1   2        8.84        7.66      5.02 o 
  -7   1   2      508.01      457.33      8.51 o 
  -6   1   2      363.72      316.26      6.97 o 
  -5   1   2      968.20      858.64      9.62 o 
  -4   1   2        8.24       18.96      4.20 o 
  -3   1   2     4484.30     4231.20     28.80 o 
  -2   1   2     6802.74     6176.23     74.75 o 
  -1   1   2     7595.47     6902.88     34.87 o 
   0   1   2     8784.89     7878.36    151.83 o 
   1   1   2     1137.73     1074.99      8.41 o 
   2   1   2      188.67      184.07      5.36 o 
   3   1   2     2899.53     2734.45     23.16 o 
   4   1   2     2092.70     2011.54     16.54 o 
   5   1   2      240.76      245.54     25.17 o 
   6   1   2        1.08        0.08      3.12 o 
   7   1   2     8121.15     8688.75    185.63 o 
   8   1   2      526.31      514.66     24.33 o 
   9   1   2      814.31      878.76     27.07 o 
  10   1   2        3.37       14.81     25.66 o 
  11   1   2        0.00        2.97      7.55 o 
  12   1   2      571.15      576.15     28.37 o 
  13   1   2       22.95       14.66     27.51 o 
  14   1   2        0.25      -11.47     33.78 o 
 -15   2   2        0.00       18.94     54.26 o 
 -14   2   2       49.10       38.51     21.96 o 
 -13   2   2       29.38       18.45     23.19 o 
 -12   2   2      283.45      273.03     13.28 o 
 -11   2   2      592.20      604.03     23.00 o 
 -10   2   2      319.91      339.15     11.59 o 
  -9   2   2       78.56       79.58      8.73 o 
  -8   2   2     1477.63     1403.73     33.12 o 
  -7   2   2     1134.49     1110.12     16.25 o 
  -6   2   2       51.13       55.95      4.74 o 
  -5   2   2     3117.99     2906.15     30.73 o 
  -4   2   2        5.19        7.07      2.89 o 
  -3   2   2    41594.57    39362.13    231.24 o 
  -2   2   2     1337.31     1321.38     24.03 o 
  -1   2   2      242.41      267.56      3.84 o 
   0   2   2    22588.39    20562.37     72.12 o 
   1   2   2     2357.38     2162.85      9.45 o 
   2   2   2     3999.80     4005.04     16.24 o 
   3   2   2     5332.54     5045.84     35.77 o 
   4   2   2     2084.53     2317.46     44.93 o 
   5   2   2     4680.53     5199.34     64.27 o 
   6   2   2        3.70        3.71     11.08 o 
   7   2   2      280.99      241.64     10.06 o 
   8   2   2        0.80        0.00      1.58 o 
   9   2   2       50.66       37.42     11.22 o 
  10   2   2      351.57      384.12     22.48 o 
  11   2   2      418.94      426.66     23.48 o 
  12   2   2      218.22      218.44     30.90 o 
  13   2   2      121.36       80.44     27.47 o 
  14   2   2       14.89       21.01     42.03 o 
 -15   3   2       97.64       86.73     26.03 o 
 -14   3   2        5.56       -6.19     13.53 o 
 -13   3   2      260.45      274.02     18.93 o 
 -12   3   2      681.54      767.85     35.25 o 
 -11   3   2      251.86      211.17     13.63 o 
 -10   3   2       13.75       21.65      9.96 o 
  -9   3   2      199.85      181.82     11.57 o 
  -8   3   2      262.38      273.61      9.61 o 
  -7   3   2      255.89      265.48      9.80 o 
  -6   3   2     3193.82     3183.64     60.47 o 
  -5   3   2     5048.48     4903.38     65.49 o 
  -4   3   2      291.78      290.58     10.29 o 
  -3   3   2     7074.69     6938.54     91.47 o 
  -2   3   2     8275.51     7904.27     30.30 o 
  -1   3   2      797.08      808.96      7.86 o 
   0   3   2     2570.46     2471.29     23.51 o 
   1   3   2     5102.08     4903.82     36.04 o 
   2   3   2     2333.42     2377.98     14.95 o 
   3   3   2        4.76        3.43      3.65 o 
   4   3   2     1595.32     1716.98     46.11 o 
   5   3   2     4133.71     4352.20     42.11 o 
   6   3   2       93.90       82.48      7.96 o 
   7   3   2      258.90      270.69     11.84 o 
   8   3   2        1.15       -3.74      8.43 o 
   9   3   2      168.65      172.00     16.71 o 
  10   3   2      230.41      221.44     22.38 o 
  11   3   2        6.33       -1.28     17.58 o 
  12   3   2       25.78       -0.11     27.52 o 
  13   3   2        6.03      -14.45     26.53 o 
  14   3   2       10.34        2.87     69.92 o 
 -15   4   2        3.01      -15.01     27.26 o 
 -14   4   2       51.32       28.48     22.87 o 
 -13   4   2        5.68       -8.22     16.81 o 
 -12   4   2        0.18       -5.97      9.55 o 
 -11   4   2       13.36       15.59     20.37 o 
 -10   4   2      266.73      253.61     11.26 o 
  -9   4   2       63.17       67.56      9.35 o 
  -8   4   2       10.56       19.25      7.82 o 
  -7   4   2     1307.47     1268.85     18.58 o 
  -6   4   2     1478.06     1588.84     38.65 o 
  -5   4   2      943.66      943.69     27.08 o 
  -4   4   2      102.40      112.10      9.70 o 
  -3   4   2     2431.49     2160.69     24.10 o 
  -2   4   2        1.29        2.34      1.93 o 
  -1   4   2       14.98       13.61      3.77 o 
   0   4   2      630.65      597.46      9.43 o 
   1   4   2     5465.31     5286.42     39.79 o 
   2   4   2       48.90       57.85      3.65 o 
   3   4   2      698.07      705.69     16.80 o 
   4   4   2     2690.02     2983.36     34.00 o 
   5   4   2      818.45      870.17     21.55 o 
   6   4   2      438.42      443.13     17.80 o 
   7   4   2       53.95       42.84     12.33 o 
   8   4   2       23.56       37.10     20.03 o 
   9   4   2      660.60      756.46     37.83 o 
  10   4   2      127.32       97.90     19.84 o 
  11   4   2        4.43       -3.08     34.50 o 
  12   4   2       11.01      -10.13     45.74 o 
  13   4   2       79.10       64.07     31.98 o 
  14   4   2      141.73      165.09     35.50 o 
 -15   5   2        1.50       -0.68     23.60 o 
 -14   5   2       47.85       34.22     25.07 o 
 -13   5   2       10.39        1.95      7.90 o 
 -12   5   2      302.04      272.72     19.00 o 
 -11   5   2      161.69      137.78     17.03 o 
 -10   5   2      336.83      366.48     14.68 o 
  -9   5   2        0.00        0.27      8.62 o 
  -8   5   2       41.51       40.79     18.48 o 
  -7   5   2      169.87      189.27     19.71 o 
  -6   5   2      482.79      520.39     19.12 o 
  -5   5   2       55.79       63.46     10.40 o 
  -4   5   2      462.65      414.94     20.39 o 
  -3   5   2     4186.26     4399.82     49.71 o 
  -2   5   2     5714.43     5494.36     28.95 o 
  -1   5   2     5512.76     5324.67     18.88 o 
   0   5   2     5603.98     5683.42     61.89 o 
   1   5   2      116.17      108.20      6.08 o 
   2   5   2     1576.43     1626.38     25.65 o 
   3   5   2       27.55       37.71      8.08 o 
   4   5   2     1888.39     2091.35     24.58 o 
   5   5   2      342.80      356.39     16.27 o 
   6   5   2      266.28      234.30     16.15 o 
   7   5   2       41.37       35.93     21.10 o 
   8   5   2       25.88       37.46     14.03 o 
   9   5   2       48.51       43.84     32.14 o 
  10   5   2      205.71      137.79     34.55 o 
  11   5   2        9.39       -6.02     22.35 o 
  12   5   2      156.97      206.41     39.22 o 
  13   5   2        2.28       -4.33     34.64 o 
  14   5   2        0.48      -12.46     27.14 o 
 -15   6   2       12.66       -4.70      9.94 o 
 -14   6   2        0.22      -10.95     17.45 o 
 -13   6   2        7.89        8.21     24.08 o 
 -12   6   2      215.85      221.42     15.59 o 
 -11   6   2      276.63      270.36     17.62 o 
 -10   6   2       19.07       13.29     30.32 o 
  -9   6   2       40.55       45.11     21.80 o 
  -8   6   2       55.14       51.35     19.48 o 
  -7   6   2      577.30      504.55     28.09 o 
  -6   6   2        7.60       10.59      8.77 o 
  -5   6   2        3.14        4.37      6.97 o 
  -4   6   2      184.96      222.24     13.05 o 
  -3   6   2      356.35      366.40      9.31 o 
  -2   6   2     1061.37     1067.92     14.12 o 
  -1   6   2      511.49      532.11      7.32 o 
   0   6   2        8.04        8.38      4.09 o 
   1   6   2     1431.85     1410.70     16.94 o 
   2   6   2     1056.30     1002.18     13.11 o 
   3   6   2     1079.14     1090.41     11.52 o 
   4   6   2       13.36       12.09     10.28 o 
   5   6   2      451.26      469.80     19.19 o 
   6   6   2      149.79      141.37     12.60 o 
   7   6   2       25.31       13.20     13.51 o 
   8   6   2       10.41       29.93     14.70 o 
   9   6   2      119.03      125.60     19.89 o 
  10   6   2       27.89       11.88     27.31 o 
  11   6   2       26.48       19.66     29.95 o 
  12   6   2      184.86      157.28     28.57 o 
  14   6   2       12.97       21.32     53.69 o 
 -14   7   2        1.61      -12.27     21.60 o 
 -13   7   2      178.78      145.85     25.54 o 
 -12   7   2       70.53       51.96     21.60 o 
 -11   7   2      149.59      172.86     25.89 o 
 -10   7   2       20.51       14.98     38.24 o 
  -9   7   2        3.19       13.11     21.26 o 
  -8   7   2      163.06      126.64     29.41 o 
  -7   7   2      432.45      457.44     17.02 o 
  -6   7   2      421.29      423.83     15.28 o 
  -5   7   2     1349.95     1403.84     33.02 o 
  -4   7   2     1144.31     1157.92     19.84 o 
  -3   7   2      423.43      399.85     10.27 o 
  -2   7   2      326.39      393.93      5.89 o 
  -1   7   2        1.31        1.51      1.25 o 
   0   7   2     4980.88     5395.15     32.13 o 
   1   7   2      663.81      690.43     13.53 o 
   2   7   2       31.34       33.27      7.57 o 
   3   7   2       34.53       27.67      5.46 o 
   4   7   2       34.98       25.41     11.03 o 
   5   7   2        4.01        0.76     11.62 o 
   6   7   2        2.48       12.22     11.78 o 
   7   7   2       74.87       67.21     15.13 o 
   8   7   2      139.19      157.12     15.13 o 
   9   7   2      685.18      628.98     25.50 o 
  10   7   2       54.18       40.11     24.98 o 
  11   7   2      212.49      158.78     37.05 o 
  12   7   2       56.96        3.19     43.20 o 
  13   7   2        9.11        4.83     16.44 o 
 -14   8   2        0.44       -9.87     18.37 o 
 -13   8   2        0.57       -9.96     25.77 o 
 -12   8   2        7.72       -3.84     31.30 o 
 -11   8   2      263.02      272.21     39.83 o 
 -10   8   2      123.49      110.52     37.60 o 
  -9   8   2        3.38       -9.54     17.09 o 
  -8   8   2       47.22       45.26     16.09 o 
  -7   8   2      146.53      144.74     14.06 o 
  -6   8   2      184.07      186.89     12.90 o 
  -5   8   2      303.39      314.26     14.35 o 
  -4   8   2       20.91       23.71     11.71 o 
  -3   8   2       64.74       44.40      7.24 o 
  -2   8   2      133.39      134.89      5.20 o 
  -1   8   2        0.29        4.54      5.83 o 
   0   8   2      850.52      890.98     15.25 o 
   1   8   2      169.38      166.15      6.58 o 
   2   8   2       72.79       86.97      7.92 o 
   3   8   2      367.29      399.61      8.66 o 
   4   8   2       26.41       28.76     11.12 o 
   5   8   2     1431.02     1544.85     51.04 o 
   6   8   2      251.51      258.32     26.06 o 
   7   8   2      104.95       93.64     21.35 o 
   8   8   2       92.78       87.77     19.63 o 
   9   8   2       39.41       25.47     19.89 o 
  10   8   2      129.20      122.14     27.86 o 
  11   8   2       35.23        7.19     33.91 o 
  12   8   2      159.69      145.03     50.07 o 
 -13   9   2        1.48      -13.38     89.04 o 
 -12   9   2        2.02        2.01     11.77 o 
 -11   9   2       73.19       64.31     27.72 o 
 -10   9   2      384.34      392.50     27.38 o 
  -9   9   2       79.53       60.65     21.82 o 
  -8   9   2     1204.11     1337.60     28.38 o 
  -7   9   2       71.23       78.97     15.35 o 
  -6   9   2       21.26       19.58     13.49 o 
  -5   9   2      265.95      238.89     13.36 o 
  -4   9   2       99.45       91.29     12.28 o 
  -3   9   2      375.80      386.99     12.73 o 
  -2   9   2     2293.41     2442.94     21.12 o 
  -1   9   2      177.32      231.90     16.80 o 
   0   9   2      130.04      141.34      9.41 o 
   1   9   2       35.78       32.42      6.29 o 
   2   9   2      192.74      208.28      9.96 o 
   3   9   2      773.11      788.03     12.19 o 
   4   9   2      705.38      720.51     10.77 o 
   5   9   2        8.32       20.83     11.71 o 
   6   9   2     1698.03     1830.31     38.15 o 
   7   9   2      637.93      799.30     38.58 o 
   8   9   2       43.36       34.72     21.74 o 
   9   9   2      197.89      130.52     26.49 o 
  10   9   2       45.40       54.36     33.93 o 
  11   9   2        1.25        3.32     33.91 o 
  12   9   2        1.30      -17.07     54.31 o 
 -13  10   2        1.65       -6.36     33.02 o 
 -12  10   2       46.08       43.42     33.56 o 
 -11  10   2        0.28       -8.73     13.83 o 
 -10  10   2        0.33       -7.42     11.93 o 
  -9  10   2      235.51      200.29     19.23 o 
  -8  10   2     1709.62     1904.96     33.95 o 
  -7  10   2      838.97      891.43     23.85 o 
  -6  10   2        0.18        3.64     10.61 o 
  -5  10   2       15.66       14.30     14.21 o 
  -4  10   2        6.07        7.68     12.25 o 
  -3  10   2      576.56      600.83     15.10 o 
  -2  10   2       68.26       75.87     10.74 o 
  -1  10   2      327.55      331.22     17.24 o 
   0  10   2      314.39      333.76     17.80 o 
   1  10   2       30.63       34.73     10.99 o 
   2  10   2      721.90      809.83     14.05 o 
   3  10   2      659.54      705.18     16.62 o 
   4  10   2       28.72       26.08     14.95 o 
   5  10   2       21.54        9.21      9.08 o 
   6  10   2       18.76        8.66     36.79 o 
   7  10   2      576.46      597.60     27.89 o 
   8  10   2       25.19       29.91     21.44 o 
   9  10   2      103.02       89.70     25.90 o 
  10  10   2        3.25        1.66     16.22 o 
  11  10   2        1.62       -0.84      6.85 o 
  12  10   2       68.87       24.67     43.47 o 
 -12  11   2      139.24      111.38     34.97 o 
 -11  11   2        0.02      -17.14     24.86 o 
 -10  11   2        4.42       -6.46     27.87 o 
  -9  11   2      604.31      715.27     25.51 o 
  -8  11   2     1847.39     1958.75     49.68 o 
  -7  11   2        4.79        1.40      3.99 o 
  -6  11   2      153.96      140.13     18.70 o 
  -5  11   2      801.82      923.77     19.99 o 
  -4  11   2      381.29      366.55     12.77 o 
  -3  11   2       42.71       26.97     13.18 o 
  -2  11   2      559.85      544.81     19.10 o 
  -1  11   2       26.18       33.69     16.40 o 
   0  11   2      179.66      151.34     14.92 o 
   1  11   2      444.27      383.33     13.29 o 
   2  11   2      107.56      104.65      9.43 o 
   3  11   2        0.01        1.04      4.91 o 
   4  11   2      144.77      141.75     14.06 o 
   5  11   2       38.07       38.88     15.46 o 
   6  11   2      242.27      223.07     18.46 o 
   7  11   2       57.04       45.30     21.49 o 
   8  11   2       13.91        5.37     27.75 o 
   9  11   2        0.00        2.75     39.77 o 
  10  11   2       27.62        2.64     28.98 o 
  11  11   2       23.80       39.86     51.19 o 
 -11  12   2        0.02      -11.00     34.97 o 
 -10  12   2       29.01        5.07      9.82 o 
  -9  12   2      223.67      245.26     24.55 o 
  -8  12   2      494.63      543.62     23.80 o 
  -7  12   2       26.19       29.00     17.63 o 
  -6  12   2        1.88        3.03     16.01 o 
  -5  12   2       15.56       25.75     14.04 o 
  -4  12   2      261.03      289.53     12.93 o 
  -3  12   2      368.17      403.12     13.20 o 
  -2  12   2       91.30       91.81     16.05 o 
  -1  12   2      143.80      152.91     14.28 o 
   0  12   2       30.11        9.99      9.57 o 
   1  12   2      635.44      685.09     17.22 o 
   2  12   2      151.36      151.72     13.59 o 
   3  12   2     1893.70     2096.14     37.67 o 
   4  12   2      475.41      423.67     15.93 o 
   5  12   2      230.94      194.05     16.09 o 
   6  12   2      172.69      140.46     20.29 o 
   7  12   2        1.44        0.20     10.74 o 
   8  12   2      410.53      392.25     23.62 o 
   9  12   2      215.52      267.40     28.06 o 
  10  12   2       74.10       74.31     31.45 o 
 -10  13   2       10.26        0.23      4.86 o 
  -9  13   2        4.90       -4.09     27.37 o 
  -8  13   2      220.53      198.82     24.87 o 
  -7  13   2        0.50        0.02     21.67 o 
  -6  13   2       15.90       36.63     20.27 o 
  -5  13   2       72.69       36.41     17.94 o 
  -4  13   2        8.12        4.57     10.57 o 
  -3  13   2        0.23       -1.55      7.21 o 
  -2  13   2      172.26      146.04     18.14 o 
  -1  13   2      331.49      308.96     17.09 o 
   0  13   2      133.22       91.17     15.63 o 
   1  13   2      178.48      195.84     22.75 o 
   2  13   2       77.34       62.17     16.84 o 
   3  13   2      167.52      154.45     16.86 o 
   4  13   2        1.86       -1.98      9.81 o 
   5  13   2       30.09        6.10     10.93 o 
   6  13   2       20.97       25.23     28.26 o 
   7  13   2       46.47       20.62     27.60 o 
   8  13   2      193.07      191.98     27.84 o 
   9  13   2        0.35       -0.46     15.70 o 
  -9  14   2       23.49        1.37      8.01 o 
  -8  14   2       27.82       40.13     35.50 o 
  -7  14   2      202.59      176.86     25.22 o 
  -6  14   2      112.17       89.32     24.52 o 
  -5  14   2       12.36        0.29     10.92 o 
  -4  14   2        7.64       -1.52      2.13 o 
  -3  14   2      223.42      276.11     20.68 o 
  -2  14   2        0.10       -1.94      9.38 o 
  -1  14   2        0.61        4.22     15.35 o 
   0  14   2       48.78       40.92     17.85 o 
   1  14   2        0.20       -4.57      9.13 o 
   2  14   2      118.42      102.56     23.43 o 
   3  14   2      203.18      202.09     24.52 o 
   4  14   2       16.20        9.23     13.43 o 
   5  14   2      466.73      609.60     24.87 o 
   6  14   2       89.55      101.12     26.13 o 
   7  14   2       26.28       13.79     41.76 o 
   8  14   2      130.65      154.46     30.35 o 
  -8  15   2       35.43       12.26     38.71 o 
  -7  15   2       11.06       -1.91     21.89 o 
  -6  15   2        1.01       -4.19     70.65 o 
  -5  15   2       68.99       72.06     25.21 o 
  -4  15   2       18.90       -5.16      5.33 o 
  -3  15   2       19.83       31.49     26.36 o 
  -2  15   2        0.31      -15.24     23.56 o 
  -1  15   2       43.33       18.01     31.22 o 
   0  15   2      115.53      113.42     24.14 o 
   1  15   2       61.49       39.96     24.71 o 
   2  15   2       58.92       64.07     31.80 o 
   3  15   2       41.74       31.68     28.55 o 
   4  15   2        0.34       -8.75     21.08 o 
   5  15   2       46.39       18.39     31.49 o 
   6  15   2        7.08        0.59      2.11 o 
   7  15   2        0.94       -3.53     24.47 o 
  -6  16   2       68.78       51.89     35.76 o 
  -5  16   2       12.63       -1.07      5.42 o 
  -4  16   2      119.23      115.78     34.82 o 
  -3  16   2      193.35      231.84     33.24 o 
  -2  16   2        9.78       22.08    243.35 o 
  -1  16   2       15.60        1.66     23.30 o 
   0  16   2        9.30       -5.01     12.13 o 
   1  16   2      428.47      450.51     27.31 o 
   2  16   2       32.67       -7.05     10.65 o 
   3  16   2        0.33       -6.28     32.96 o 
   4  16   2       13.96       -5.64     20.12 o 
   5  16   2        3.75       -7.87     31.02 o 
  -4  17   2       84.46       42.74     72.88 o 
  -2  17   2        3.00      -15.02     22.99 o 
  -1  17   2       51.34       62.95     35.67 o 
   0  17   2       26.25       -1.88     14.73 o 
   1  17   2      109.69       91.80     40.38 o 
   2  17   2      197.03      118.22     44.91 o 
   3  17   2       34.43        1.24     31.75 o 
 -16   1   3        0.16        1.41     11.33 o 
 -15   1   3       23.29       34.12     40.49 o 
 -14   1   3      601.98      690.02     32.25 o 
 -13   1   3     1303.91     1385.76     24.27 o 
 -12   1   3        0.05       -8.17     13.18 o 
 -11   1   3      243.80      243.47      9.62 o 
 -10   1   3     1077.03     1103.05     15.65 o 
  -9   1   3      219.63      214.04      7.79 o 
  -8   1   3      439.98      452.56      9.62 o 
  -7   1   3     1648.36     1725.82     15.81 o 
  -6   1   3       32.41       26.39      4.83 o 
  -5   1   3     2106.83     2015.98     27.15 o 
  -4   1   3       82.76       81.84      5.16 o 
  -3   1   3    19091.71    17600.38    361.92 o 
  -2   1   3    45706.47    42439.96    309.31 o 
  -1   1   3      857.83      785.14      7.38 o 
   0   1   3        0.03        7.31      2.61 o 
   1   1   3       75.42      129.86      3.63 o 
   2   1   3      934.55      849.36      8.23 o 
   3   1   3     3685.32     3492.39     30.39 o 
   4   1   3     6454.25     6324.13     23.54 o 
   5   1   3     4341.63     4205.12    147.71 o 
   6   1   3      366.29      357.75     15.98 o 
   7   1   3      455.67      510.25     20.85 o 
   8   1   3      118.75       83.13     17.32 o 
   9   1   3     2514.32     2727.36     50.03 o 
  10   1   3      714.29      730.66     28.67 o 
  11   1   3      198.24      206.24     24.23 o 
  12   1   3       28.30       44.13     30.87 o 
  13   1   3        0.04       -5.28     26.77 o 
  14   1   3       21.99        7.47     15.03 o 
 -15   2   3       47.60       31.74     29.94 o 
 -14   2   3        0.23       -6.10     14.32 o 
 -13   2   3      171.76      173.21     17.93 o 
 -12   2   3      129.10      129.67     13.32 o 
 -11   2   3        5.17        1.10      5.12 o 
 -10   2   3      607.62      613.55     11.99 o 
  -9   2   3      248.53      237.10      8.18 o 
  -8   2   3      477.36      462.18      9.60 o 
  -7   2   3      966.96     1047.01     12.75 o 
  -6   2   3       98.22      108.15      5.91 o 
  -5   2   3       24.42       28.80      4.01 o 
  -4   2   3     2664.70     2606.98     20.35 o 
  -3   2   3     8926.17     8542.98     97.98 o 
  -2   2   3     4343.87     3999.41     65.78 o 
  -1   2   3      394.43      277.70      5.76 o 
   0   2   3      735.11      643.37      7.70 o 
   1   2   3     6513.33     6003.62     35.41 o 
   2   2   3     2832.22     2725.17     22.02 o 
   3   2   3      604.21      566.38     15.10 o 
   4   2   3     5288.11     5520.88     43.44 o 
   5   2   3     2195.52     2364.48     31.71 o 
   6   2   3     1471.09     1473.89     33.56 o 
   7   2   3       50.36       57.35      8.80 o 
   8   2   3      122.73      100.58     15.85 o 
   9   2   3      290.48      285.84     20.08 o 
  10   2   3      279.35      237.53     20.83 o 
  11   2   3       27.21       31.59     23.63 o 
  12   2   3        0.00       -1.25      6.22 o 
  13   2   3        7.63        1.57     17.61 o 
  14   2   3        0.31      -11.56     34.19 o 
 -15   3   3       14.45       23.22     27.14 o 
 -14   3   3       52.76       48.91     23.80 o 
 -13   3   3     1003.56     1005.20     27.16 o 
 -12   3   3        4.75       -0.77     10.61 o 
 -11   3   3       46.45       40.31     12.95 o 
 -10   3   3        3.16       -0.80      2.28 o 
  -9   3   3        6.74        4.63      7.35 o 
  -8   3   3     4700.38     5110.71     56.52 o 
  -7   3   3     1616.11     1707.31     16.14 o 
  -6   3   3     1147.37     1199.78     14.45 o 
  -5   3   3        1.09        4.98      4.85 o 
  -4   3   3     1158.19     1168.17     19.05 o 
  -3   3   3     2090.25     1886.54     40.63 o 
  -2   3   3      138.52      141.50      4.87 o 
  -1   3   3      884.77      821.27      9.30 o 
   0   3   3      704.25      547.45      7.93 o 
   1   3   3     4946.79     4711.27     33.90 o 
   2   3   3      150.96      144.13      5.83 o 
   3   3   3     3306.91     3687.88     21.31 o 
   4   3   3      110.39      125.48      6.79 o 
   5   3   3      215.26      194.60     13.24 o 
   6   3   3      331.93      306.19     23.19 o 
   7   3   3      484.94      486.09     25.76 o 
   8   3   3      682.00      627.14     31.77 o 
   9   3   3      217.95      199.07     20.32 o 
  10   3   3      125.94       85.60     21.42 o 
  11   3   3       77.00       52.30     24.62 o 
  12   3   3        3.39      -16.07     23.81 o 
  13   3   3       86.96      108.66     39.28 o 
  14   3   3       10.02       -1.33      7.45 o 
 -15   4   3      212.12      193.22     27.11 o 
 -14   4   3       13.01       -9.04     22.95 o 
 -13   4   3        6.81       -1.41      1.84 o 
 -12   4   3      333.84      327.95     18.02 o 
 -11   4   3       21.37        9.89      9.49 o 
 -10   4   3       25.47       27.74     10.60 o 
  -9   4   3      420.39      487.29     11.80 o 
  -8   4   3      677.68      671.00     16.70 o 
  -7   4   3     2708.49     2768.84     41.59 o 
  -6   4   3       67.47       56.34      9.97 o 
  -5   4   3      222.45      182.40     16.07 o 
  -4   4   3     2243.79     2390.74     40.29 o 
  -3   4   3     1411.41     1440.37     14.49 o 
  -2   4   3     3860.25     3475.45     24.53 o 
  -1   4   3       17.33       16.01      3.46 o 
   0   4   3     5086.66     4896.28     29.57 o 
   1   4   3     3506.04     3698.32     18.54 o 
   2   4   3    16637.71    16948.26    118.84 o 
   3   4   3     1761.58     1872.77     14.19 o 
   4   4   3      884.75     1074.46     22.26 o 
   5   4   3       43.73       31.70     11.67 o 
   6   4   3     1111.36     1233.47     27.50 o 
   7   4   3      183.83      196.76      9.64 o 
   8   4   3      111.75      101.65     26.77 o 
   9   4   3        5.77      -11.20     41.79 o 
  10   4   3        1.06       -6.11     14.60 o 
  11   4   3       75.73       78.84     29.69 o 
  12   4   3       13.38       -0.60     15.49 o 
  13   4   3       64.68       55.40     43.00 o 
  14   4   3      127.19      108.30     46.86 o 
 -15   5   3        4.40       -4.95     23.85 o 
 -14   5   3      103.03      106.28     22.70 o 
 -13   5   3       13.64       -0.10      6.01 o 
 -12   5   3        9.44        0.00      3.32 o 
 -11   5   3       39.18       24.39     18.14 o 
 -10   5   3       36.63       46.96     12.32 o 
  -9   5   3      213.67      227.69     10.98 o 
  -8   5   3      481.72      524.88     27.31 o 
  -7   5   3      456.00      456.96     17.08 o 
  -6   5   3       52.49       60.41     15.57 o 
  -5   5   3      141.25      128.82     16.48 o 
  -4   5   3      283.61      270.53     13.41 o 
  -3   5   3      176.66      181.23      8.60 o 
  -2   5   3      219.17      276.46     10.01 o 
  -1   5   3        3.74        5.37      3.39 o 
   0   5   3     1355.15     1554.56     18.81 o 
   1   5   3      776.58      699.64     11.51 o 
   2   5   3     1186.22     1127.47     19.57 o 
   3   5   3     2833.61     3000.21     27.71 o 
   4   5   3       31.79       34.74     11.20 o 
   5   5   3        2.93        3.56      7.58 o 
   6   5   3       57.65       27.05     13.32 o 
   7   5   3      309.31      340.77     19.82 o 
   8   5   3       12.65       -2.70      9.26 o 
   9   5   3      446.61      458.57     34.23 o 
  10   5   3       55.01       45.88     36.55 o 
  11   5   3       57.83       53.99     31.61 o 
  12   5   3      494.69      494.35     42.90 o 
  13   5   3        0.05      -17.41     36.11 o 
 -15   6   3       22.84       11.03     30.80 o 
 -14   6   3        0.02       -1.75      9.77 o 
 -13   6   3       39.55        9.53     15.03 o 
 -12   6   3      262.97      251.69     20.31 o 
 -11   6   3      400.43      431.09     19.24 o 
 -10   6   3      276.03      202.45     21.15 o 
  -9   6   3        8.25       19.34     21.08 o 
  -8   6   3      124.01      112.78     12.98 o 
  -7   6   3      169.43      172.64     11.35 o 
  -6   6   3     2775.80     3048.26     31.96 o 
  -5   6   3       45.77       30.71     10.61 o 
  -4   6   3      580.52      612.93     16.97 o 
  -3   6   3     2531.77     2532.12     34.71 o 
  -2   6   3      190.54      178.43      6.26 o 
  -1   6   3      257.26      269.97      5.81 o 
   0   6   3     5388.76     5565.71     56.78 o 
   1   6   3      978.50     1107.46     21.50 o 
   2   6   3     1525.33     1434.16     15.97 o 
   3   6   3     1990.34     2041.16     22.73 o 
   4   6   3       15.87       18.20     11.13 o 
   5   6   3      330.77      342.80     13.57 o 
   6   6   3       12.03       10.13     13.68 o 
   7   6   3        3.15       -5.75     18.32 o 
   8   6   3      421.00      402.87     28.06 o 
   9   6   3      398.79      380.58     22.20 o 
  10   6   3        0.04       -1.18    146.89 o 
  11   6   3        5.89       -7.92     42.47 o 
  12   6   3        0.86      -19.39     48.93 o 
  13   6   3     1004.90     1237.10     45.56 o 
 -14   7   3       18.40       19.51     44.97 o 
 -13   7   3        3.77      -11.40     14.62 o 
 -12   7   3       11.46       -4.53     27.27 o 
 -11   7   3       12.99       19.86     26.67 o 
 -10   7   3      821.86      831.86     29.02 o 
  -9   7   3      292.59      311.38     17.00 o 
  -8   7   3      209.67      218.08     14.39 o 
  -7   7   3       50.41       36.07     13.95 o 
  -6   7   3       50.85       50.70      9.33 o 
  -5   7   3       52.08       73.58     10.77 o 
  -4   7   3       46.03       34.32      6.79 o 
  -3   7   3       52.94       33.12      5.36 o 
  -2   7   3      853.06      819.64     11.34 o 
  -1   7   3      924.38      937.67     11.73 o 
   0   7   3       84.49       89.98      6.12 o 
   1   7   3      713.20      734.39     17.37 o 
   2   7   3     1129.54     1153.29     15.71 o 
   3   7   3      470.38      499.59      9.85 o 
   4   7   3      316.76      298.42     13.87 o 
   5   7   3      118.27      114.58     15.63 o 
   6   7   3      449.30      478.20     43.40 o 
   7   7   3      780.34      816.76     21.78 o 
   8   7   3      263.67      234.14     19.29 o 
   9   7   3     1006.70     1057.35     65.75 o 
  10   7   3      259.76      321.01     31.18 o 
  11   7   3      316.43      418.65     43.38 o 
  12   7   3      226.50      207.89     48.07 o 
  13   7   3       20.59       14.54     50.58 o 
 -14   8   3       94.93       54.24     28.94 o 
 -13   8   3      424.09      517.26     22.08 o 
 -12   8   3      215.29      282.87     29.10 o 
 -11   8   3        7.97      -15.39     13.59 o 
 -10   8   3       47.15       47.03     19.03 o 
  -9   8   3       19.51        8.05     17.49 o 
  -8   8   3       88.40      103.21     18.96 o 
  -7   8   3      451.87      499.03     17.90 o 
  -6   8   3     1607.15     1883.90     41.77 o 
  -5   8   3      201.14      192.25     14.38 o 
  -4   8   3      722.58      736.96     18.74 o 
  -3   8   3        1.12       -0.59      1.18 o 
  -2   8   3     4625.40     4785.26     26.74 o 
  -1   8   3      574.91      563.06      9.62 o 
   0   8   3        0.31        1.17      2.97 o 
   1   8   3     1899.73     1945.11     23.55 o 
   2   8   3     2496.76     2756.90     21.80 o 
   3   8   3      119.17      118.33      6.46 o 
   4   8   3        0.25        4.94      5.50 o 
   5   8   3      365.11      341.22     16.47 o 
   6   8   3      315.43      254.74     34.19 o 
   7   8   3       45.97       55.53     19.57 o 
   8   8   3       61.91       64.02     21.28 o 
   9   8   3      169.08      145.37     22.23 o 
  10   8   3        0.16      -12.87     15.05 o 
  11   8   3       93.14       92.63     31.87 o 
  12   8   3       13.32       -1.12     19.29 o 
 -13   9   3       81.90       82.24     26.67 o 
 -12   9   3       43.11       30.94     39.60 o 
 -11   9   3       80.85       74.02     22.39 o 
 -10   9   3        1.61       -1.53      8.59 o 
  -9   9   3       95.62       91.03     17.90 o 
  -8   9   3      648.61      683.00     21.67 o 
  -7   9   3      193.21      188.10     15.81 o 
  -6   9   3       33.46       32.29     13.22 o 
  -5   9   3       28.22       43.23     13.23 o 
  -4   9   3      591.18      621.16     15.25 o 
  -3   9   3        1.12        1.01      5.14 o 
  -2   9   3     3109.22     3341.78     28.25 o 
  -1   9   3        6.13        0.03      4.47 o 
   0   9   3     1624.81     1605.95     19.60 o 
   1   9   3       27.76       23.80      4.93 o 
   2   9   3       61.97       50.54      7.66 o 
   3   9   3     1074.71     1051.68     13.71 o 
   4   9   3      227.20      265.88     14.87 o 
   5   9   3       53.81       54.68     14.91 o 
   6   9   3      212.72      204.86     18.54 o 
   7   9   3       52.94       35.01     20.34 o 
   8   9   3       20.24       11.32     31.85 o 
   9   9   3       53.95       35.44     31.42 o 
  10   9   3       75.64       84.37     33.54 o 
  11   9   3       22.33       26.77    135.15 o 
  12   9   3        0.38      -15.57     59.72 o 
 -13  10   3      153.03      172.51     30.96 o 
 -12  10   3       45.03       59.22     34.08 o 
 -11  10   3       16.39      -11.20     22.47 o 
 -10  10   3       69.66       83.04     21.68 o 
  -9  10   3       20.67       27.31     25.69 o 
  -8  10   3      216.98      229.43     16.50 o 
  -7  10   3       68.36       47.28     15.72 o 
  -6  10   3      419.32      438.64     18.74 o 
  -5  10   3     2614.61     2869.17     53.73 o 
  -4  10   3       96.12       91.00     11.77 o 
  -3  10   3      271.57      215.82     11.49 o 
  -2  10   3      861.48      859.65     15.64 o 
  -1  10   3       74.42       40.59     10.88 o 
   0  10   3       82.83       74.80      8.06 o 
   1  10   3       56.10       60.06      8.43 o 
   2  10   3      631.18      659.19     13.42 o 
   3  10   3      154.36      150.71      8.25 o 
   4  10   3       19.24       16.54     13.66 o 
   5  10   3       48.99       36.96     14.25 o 
   6  10   3      540.99      568.79     26.00 o 
   7  10   3        0.00       -6.20     12.54 o 
   8  10   3        0.43      -16.26     19.42 o 
   9  10   3       81.27       54.45     37.35 o 
  10  10   3        1.65       15.27     52.71 o 
  11  10   3        0.01       -0.52      9.22 o 
 -12  11   3       39.81       36.02     31.82 o 
 -11  11   3       36.38       18.21     29.24 o 
 -10  11   3       12.01       -1.46     26.10 o 
  -9  11   3       42.68       16.02     37.45 o 
  -8  11   3     2913.50     3505.49     69.89 o 
  -7  11   3        4.60        2.16      6.66 o 
  -6  11   3       51.39       19.20     16.72 o 
  -5  11   3      173.99      180.02     14.43 o 
  -4  11   3      163.39      152.35     13.61 o 
  -3  11   3      746.24      741.40     18.60 o 
  -2  11   3       33.07       47.38     19.22 o 
  -1  11   3      642.30      702.16     23.56 o 
   0  11   3        4.51       -0.57      7.54 o 
   1  11   3       60.59       76.69     11.44 o 
   2  11   3      885.44      809.05     14.31 o 
   3  11   3     3361.11     3575.79     34.53 o 
   4  11   3      652.49      678.33     19.91 o 
   5  11   3       42.96       45.48     15.43 o 
   6  11   3       72.92       62.00     18.62 o 
   7  11   3       22.99       13.94     23.16 o 
   8  11   3       50.39       46.75     30.14 o 
   9  11   3       41.85       73.11     35.06 o 
  10  11   3        2.13        3.37    152.08 o 
  11  11   3        3.14        8.56     63.32 o 
 -11  12   3       28.84       36.90     35.93 o 
 -10  12   3      159.39      144.67     25.25 o 
  -9  12   3        3.85      -10.43     12.36 o 
  -8  12   3      163.90      162.50     21.58 o 
  -7  12   3      219.27      168.25     19.19 o 
  -6  12   3      348.68      311.52     17.31 o 
  -5  12   3       69.35       42.09     17.36 o 
  -4  12   3      195.20      174.91     14.71 o 
  -3  12   3      841.04      890.24     22.14 o 
  -2  12   3       13.36       26.69     19.73 o 
  -1  12   3        0.12        3.12      4.81 o 
   0  12   3       83.51       79.34     19.97 o 
   1  12   3       51.59       22.19     17.28 o 
   2  12   3      622.64      578.11     17.08 o 
   3  12   3       22.67        0.88      6.06 o 
   4  12   3      410.58      419.26     16.80 o 
   5  12   3       90.32       43.05     17.58 o 
   6  12   3       17.92       22.21     28.47 o 
   7  12   3       87.87       75.97     22.75 o 
   8  12   3      307.37      374.51     26.50 o 
   9  12   3       25.16        1.64     22.18 o 
 -10  13   3       12.95       14.68     33.17 o 
  -9  13   3        5.17      -12.92     16.53 o 
  -8  13   3       48.94       35.56     22.95 o 
  -7  13   3        2.20       -3.68      8.00 o 
  -6  13   3      109.95      105.66     17.66 o 
  -5  13   3       62.79       42.96     20.65 o 
  -4  13   3       88.02       76.32     17.52 o 
  -3  13   3       88.10       69.62     20.60 o 
  -2  13   3     2454.07     2487.49     59.35 o 
  -1  13   3       25.32        0.51     12.65 o 
   0  13   3      111.51       80.99     15.67 o 
   1  13   3       35.22       49.80     14.37 o 
   2  13   3        0.01        0.55      9.78 o 
   3  13   3        2.09       -7.49      9.98 o 
   4  13   3       63.00       44.13     24.32 o 
   5  13   3       72.72       69.43     25.00 o 
   6  13   3        1.88        0.24     21.00 o 
   7  13   3       34.68       50.85     26.59 o 
   8  13   3      223.10      246.41     30.07 o 
   9  13   3      112.83      111.91     31.26 o 
  -9  14   3      107.66      103.47     24.01 o 
  -8  14   3        2.15      -10.84     14.30 o 
  -7  14   3       34.98        1.04      8.52 o 
  -6  14   3        4.49       -0.52      6.44 o 
  -5  14   3        1.06       -8.70      9.06 o 
  -4  14   3        5.28        1.21      8.59 o 
  -3  14   3       10.23      -10.79     18.51 o 
  -2  14   3      736.49      808.26     29.61 o 
  -1  14   3      819.21      995.81     31.69 o 
   0  14   3      242.68      211.70     16.62 o 
   1  14   3      331.07      306.76     21.99 o 
   2  14   3       44.40       33.99     26.55 o 
   3  14   3        0.20        0.00      0.14 o 
   4  14   3       26.77       24.72     21.45 o 
   5  14   3      268.82      274.85     27.25 o 
   6  14   3       71.18       31.73     40.46 o 
   7  14   3        0.00       -8.28     21.28 o 
   8  14   3        1.11       -1.30      7.94 o 
  -8  15   3      362.12      472.88     30.09 o 
  -7  15   3        9.99      -10.93     20.93 o 
  -6  15   3      203.04      205.30     25.76 o 
  -5  15   3       23.41       25.77     34.36 o 
  -4  15   3        7.00       -0.15     29.13 o 
  -3  15   3      642.78      759.90     31.04 o 
  -2  15   3       67.32       54.85     44.34 o 
  -1  15   3       50.30       25.95     26.35 o 
   0  15   3      121.43      102.45     23.66 o 
   1  15   3       19.47       11.38     11.12 o 
   2  15   3      294.63      301.33     34.39 o 
   3  15   3       21.70       19.06     18.09 o 
   4  15   3        0.03      -14.95     17.44 o 
   5  15   3       10.41       -4.25     31.24 o 
   6  15   3       19.18       -4.45     29.40 o 
  -6  16   3        0.81      -10.92     29.36 o 
  -5  16   3       33.90        6.75     17.08 o 
  -4  16   3       85.72       85.71     36.38 o 
  -3  16   3       37.29        3.04      6.04 o 
  -2  16   3        1.42      -12.02     27.54 o 
  -1  16   3        0.91       -6.37     22.31 o 
   0  16   3      151.02      157.12     35.24 o 
   1  16   3       29.69       -5.42     24.65 o 
   2  16   3        8.05        0.49      1.59 o 
   3  16   3       15.57        7.74     16.96 o 
   4  16   3        0.20       -0.42      6.56 o 
   5  16   3        7.42      -13.20     21.83 o 
  -4  17   3        1.48       -7.32     13.43 o 
  -3  17   3        1.65      -14.02     25.40 o 
  -2  17   3       79.48       99.13     32.17 o 
  -1  17   3        0.13      -11.06     28.00 o 
   0  17   3        5.12        1.91     21.57 o 
   1  17   3        7.87       -4.10     47.11 o 
   2  17   3      257.36      274.03     41.19 o 
 -16   0   4       73.45       80.25     53.53 o 
 -15   0   4      352.66      399.85     50.66 o 
 -14   0   4       72.25       69.18     26.00 o 
 -13   0   4      537.61      638.25     26.38 o 
 -12   0   4       90.80      133.50     20.62 o 
 -11   0   4      894.23      971.39     63.27 o 
 -10   0   4        5.07        5.15      9.11 o 
  -9   0   4       18.11       13.98      9.78 o 
  -8   0   4     3478.71     3661.34     90.68 o 
  -7   0   4      650.70      576.76     32.21 o 
  -6   0   4     3293.64     3357.75     32.67 o 
  -5   0   4     1534.12     1463.53     25.63 o 
  -4   0   4    11729.04    11657.30     91.06 o 
  -3   0   4    27162.39    25423.44    202.36 o 
  -2   0   4     5906.38     5558.59     29.18 o 
  -1   0   4    34105.23    31878.94    480.79 o 
   0   0   4     3658.86     3469.26     32.41 o 
   1   0   4     1446.35     1210.85     12.51 o 
   2   0   4       13.92        8.79      5.13 o 
   3   0   4     2673.61     2576.58     25.67 o 
   4   0   4        0.34       -0.51      1.08 o 
   5   0   4      570.92      704.57     28.68 o 
   6   0   4      141.41      134.92     20.03 o 
   7   0   4      579.12      632.60     32.59 o 
   8   0   4     9274.26    10448.38    119.63 o 
   9   0   4     6165.60     7141.58    105.52 o 
  10   0   4       69.94       23.12     42.20 o 
  11   0   4        7.85       -2.91     10.29 o 
  12   0   4       82.32       93.04     42.06 o 
  13   0   4      156.11      139.75     46.34 o 
  14   0   4       30.21       24.90     50.57 o 
 -16   1   4       15.46       25.65     36.35 o 
 -15   1   4      123.75      128.47     25.54 o 
 -14   1   4      167.08      185.85     18.46 o 
 -13   1   4        9.65        0.18     15.00 o 
 -12   1   4      232.94      228.60     13.35 o 
 -11   1   4       94.17       83.29     11.79 o 
 -10   1   4      195.20      188.24      8.81 o 
  -9   1   4        5.25        0.60      2.78 o 
  -8   1   4      922.08      895.24     13.06 o 
  -7   1   4     1382.68     1407.63     15.44 o 
  -6   1   4     1682.37     1744.43     25.69 o 
  -5   1   4     1511.28     1305.10     13.37 o 
  -4   1   4      216.73      211.25      8.60 o 
  -3   1   4     1298.79     1095.56     11.06 o 
  -2   1   4     3363.75     3077.05     28.44 o 
  -1   1   4       46.06       41.88      8.74 o 
   0   1   4      414.24      414.90      8.76 o 
   1   1   4      221.39      236.83      4.29 o 
   2   1   4      201.74      187.40      5.80 o 
   3   1   4     1276.44     1428.15     16.04 o 
   4   1   4      549.00      522.99     10.56 o 
   5   1   4       11.51       20.75      5.55 o 
   6   1   4      937.25     1027.97     25.73 o 
   7   1   4     4355.90     4726.82     77.61 o 
   8   1   4       87.03       88.40     19.63 o 
   9   1   4      358.47      360.81     22.50 o 
  10   1   4      774.07      740.22     31.96 o 
  11   1   4      594.35      646.41     29.33 o 
  12   1   4       89.75       62.53     33.89 o 
  13   1   4      340.31      326.59     36.07 o 
  14   1   4       74.13       59.61     38.60 o 
 -16   2   4        0.78      -18.57     52.35 o 
 -15   2   4       50.74       52.57     27.81 o 
 -14   2   4        0.00       -1.85     14.79 o 
 -13   2   4        6.37       -3.64      6.19 o 
 -12   2   4       10.29        5.26      7.97 o 
 -11   2   4        0.09       -2.20      4.90 o 
 -10   2   4      631.19      644.42     15.32 o 
  -9   2   4       11.20       16.05      6.67 o 
  -8   2   4     1514.61     1608.32     16.96 o 
  -7   2   4       37.77       30.20      6.13 o 
  -6   2   4      117.53      158.28      9.11 o 
  -5   2   4      311.69      277.25      6.71 o 
  -4   2   4      263.16      229.16      5.11 o 
  -3   2   4     1274.78     1111.90     27.57 o 
  -2   2   4    13651.82    12881.95     34.37 o 
  -1   2   4     3195.80     3130.73     51.85 o 
   0   2   4     2765.89     2517.32     65.46 o 
   1   2   4     1285.16     1216.61     11.80 o 
   2   2   4     3034.10     3043.43     17.67 o 
   3   2   4        4.32       -0.13      1.84 o 
   4   2   4       28.70       16.90      8.99 o 
   5   2   4     1146.62     1170.57     23.96 o 
   6   2   4     2940.81     3251.24     35.92 o 
   7   2   4        1.30       -0.32      4.28 o 
   8   2   4       47.74       36.12     19.47 o 
   9   2   4        4.62        0.96      4.32 o 
  10   2   4     1111.87     1174.61     35.60 o 
  11   2   4      187.96      156.47     28.63 o 
  12   2   4        0.24       -0.47      5.14 o 
  13   2   4      168.34      171.41     39.62 o 
 -15   3   4      127.00      137.23     24.08 o 
 -14   3   4       46.93       44.86     23.40 o 
 -13   3   4       29.86       16.00     23.51 o 
 -12   3   4      898.09      975.55     28.56 o 
 -11   3   4       12.48        9.49     10.96 o 
 -10   3   4        2.43       -2.05     11.73 o 
  -9   3   4      113.20       99.60      9.29 o 
  -8   3   4      914.76      959.23     12.67 o 
  -7   3   4        0.91        1.02      1.90 o 
  -6   3   4      211.55      165.28      7.08 o 
  -5   3   4     3563.94     3555.54     42.05 o 
  -4   3   4      625.70      583.18     17.09 o 
  -3   3   4     1072.81     1065.12     12.40 o 
  -2   3   4     1839.45     1765.91     12.65 o 
  -1   3   4       20.29       32.52      3.15 o 
   0   3   4      726.22      701.61      9.26 o 
   1   3   4     5026.91     5110.33     35.60 o 
   2   3   4     2347.82     2408.32     25.23 o 
   3   3   4      164.43      147.34      6.93 o 
   4   3   4      109.27      155.26      7.96 o 
   5   3   4        0.85        0.92      1.49 o 
   6   3   4      292.99      276.65     16.85 o 
   7   3   4        2.68       12.29     13.68 o 
   8   3   4      143.36      133.10     21.49 o 
   9   3   4      782.42      938.17     31.64 o 
  10   3   4      382.72      331.78     24.63 o 
  11   3   4        5.78       -5.05      7.97 o 
  12   3   4       33.61       45.44     35.52 o 
  13   3   4      287.19      307.15     38.46 o 
 -15   4   4        0.63       -6.27     12.40 o 
 -14   4   4       17.83       23.32     24.42 o 
 -13   4   4       60.67       40.72     18.94 o 
 -12   4   4       41.95       28.56     18.20 o 
 -11   4   4        5.69       -3.76      5.41 o 
 -10   4   4       27.58       29.84     10.27 o 
  -9   4   4      123.02      127.09     10.09 o 
  -8   4   4     2060.81     2151.43     25.43 o 
  -7   4   4      463.07      514.86     20.68 o 
  -6   4   4       35.06       42.06     14.07 o 
  -5   4   4     2707.84     2782.95     31.58 o 
  -4   4   4      939.59     1022.04     19.28 o 
  -3   4   4     3540.86     3652.75     29.75 o 
  -2   4   4       36.72       31.41      2.49 o 
  -1   4   4     1292.56     1276.67      8.84 o 
   0   4   4      775.08      817.19     16.55 o 
   1   4   4     2647.69     2680.73     21.01 o 
   2   4   4       31.73       33.91      4.47 o 
   3   4   4      833.85      753.00     18.12 o 
   4   4   4       86.51       76.14      5.91 o 
   5   4   4     2872.90     3056.01     88.91 o 
   6   4   4        8.14       12.68     14.59 o 
   7   4   4        0.47       10.63     16.00 o 
   8   4   4       27.93       20.67     29.49 o 
   9   4   4       78.60       50.39     31.96 o 
  10   4   4       40.82       29.15     20.88 o 
  11   4   4       98.15       96.68     28.08 o 
  12   4   4        0.03       -9.95     34.63 o 
  13   4   4       61.38       60.25     43.42 o 
 -15   5   4        1.17        6.26     18.46 o 
 -14   5   4       53.53       49.01     22.24 o 
 -13   5   4       60.13       55.07     20.58 o 
 -12   5   4       49.38       30.98     21.17 o 
 -11   5   4      115.39      102.07     13.54 o 
 -10   5   4      589.60      587.83     15.07 o 
  -9   5   4      768.96      804.57     17.54 o 
  -8   5   4      375.28      407.49     15.99 o 
  -7   5   4      718.53      695.68     35.13 o 
  -6   5   4        0.00        1.91     10.29 o 
  -5   5   4     2201.13     2459.52     45.84 o 
  -4   5   4        6.22       14.29      8.97 o 
  -3   5   4      188.53      189.67      9.09 o 
  -2   5   4        0.34       -0.24      0.75 o 
  -1   5   4        9.72        6.35      3.53 o 
   0   5   4      418.21      435.75     10.25 o 
   1   5   4     1613.24     1573.34     24.93 o 
   2   5   4        0.56       10.13      5.22 o 
   3   5   4      996.68     1087.17     13.56 o 
   4   5   4        0.85        2.11      5.02 o 
   5   5   4      364.86      342.74     18.29 o 
   6   5   4       71.78       49.02     15.90 o 
   7   5   4      107.64      107.32     16.31 o 
   8   5   4       47.41       23.13     15.20 o 
   9   5   4      356.41      238.80     32.64 o 
  10   5   4      346.52      385.47     40.42 o 
  11   5   4        3.40       -2.53     26.09 o 
  12   5   4       15.04       -2.35     15.98 o 
  13   5   4        0.18       -9.46     21.18 o 
 -15   6   4       11.84        6.06     31.93 o 
 -14   6   4       76.60      102.77     24.03 o 
 -13   6   4      190.86      153.15     22.94 o 
 -12   6   4        0.34       -1.18      4.03 o 
 -11   6   4       34.52       29.82     15.20 o 
 -10   6   4      135.41      115.97     16.68 o 
  -9   6   4      728.73      764.16     21.10 o 
  -8   6   4      426.79      444.97     17.65 o 
  -7   6   4      381.86      362.45     14.97 o 
  -6   6   4       66.86       48.47     14.52 o 
  -5   6   4      373.26      295.28     90.95 o 
  -4   6   4      361.36      297.17     13.15 o 
  -3   6   4      244.07      286.99     14.34 o 
  -2   6   4      428.31      552.26     12.99 o 
  -1   6   4      346.32      324.76      6.73 o 
   0   6   4      200.66      188.83      7.05 o 
   1   6   4      456.22      476.44     11.19 o 
   2   6   4      259.39      268.20      8.73 o 
   3   6   4      878.80      942.64     13.38 o 
   4   6   4     1153.20     1309.99     35.11 o 
   5   6   4      757.25      766.79     23.23 o 
   6   6   4       53.42       44.38     13.53 o 
   7   6   4       12.92       14.27     18.48 o 
   8   6   4       59.21       44.93     22.37 o 
   9   6   4      315.69      240.63     20.40 o 
  10   6   4       52.44        9.70     29.50 o 
  11   6   4        5.26        2.05     59.04 o 
  12   6   4       34.92       39.36     38.53 o 
  13   6   4        5.61        4.42     41.24 o 
 -14   7   4      162.76      144.41     25.79 o 
 -13   7   4      192.77      214.13     19.73 o 
 -12   7   4        0.90        4.35     14.74 o 
 -11   7   4      296.15      293.37     18.51 o 
 -10   7   4      966.56     1096.36     26.33 o 
  -9   7   4      142.16      145.91     14.29 o 
  -8   7   4        7.21        0.32      3.32 o 
  -7   7   4        9.29       12.18     25.36 o 
  -6   7   4      425.38      400.11     15.34 o 
  -5   7   4      579.23      616.69     14.17 o 
  -4   7   4        1.49        0.06      2.20 o 
  -3   7   4     5622.15     6124.62     51.19 o 
  -2   7   4     3549.05     3842.97     36.11 o 
  -1   7   4       67.82       74.66      3.59 o 
   0   7   4      958.86      901.86     10.72 o 
   1   7   4     2068.32     2091.56     22.98 o 
   2   7   4       29.74       19.12      8.36 o 
   3   7   4       90.46       67.53      9.21 o 
   4   7   4     2079.49     2159.73     29.32 o 
   5   7   4       20.62       12.66     16.02 o 
   6   7   4       28.74       24.23     16.28 o 
   7   7   4       19.51        7.78     16.06 o 
   8   7   4       58.65       29.72     26.07 o 
   9   7   4      439.68      294.45     26.36 o 
  10   7   4       10.34       12.69     28.37 o 
  11   7   4      108.70       85.99     41.20 o 
  12   7   4      165.44      157.68     46.61 o 
 -14   8   4       39.95       22.52     19.57 o 
 -13   8   4        0.27       -2.52     13.39 o 
 -12   8   4       90.71       96.57     21.06 o 
 -11   8   4      753.71      784.93     25.71 o 
 -10   8   4       53.04       54.44     22.06 o 
  -9   8   4      593.69      645.33     22.21 o 
  -8   8   4      780.01      865.19     23.10 o 
  -7   8   4      591.15      639.99     19.65 o 
  -6   8   4      171.04      164.59     11.21 o 
  -5   8   4       35.22       25.77     10.58 o 
  -4   8   4       11.45       15.57      4.29 o 
  -3   8   4      219.79      255.70      9.32 o 
  -2   8   4     1519.75     1649.91     17.03 o 
  -1   8   4       31.81       25.07      5.07 o 
   0   8   4     1325.81     1420.58     14.26 o 
   1   8   4     4500.54     4640.45     31.98 o 
   2   8   4      132.89      122.59      7.91 o 
   3   8   4      212.01      224.53      8.32 o 
   4   8   4     4269.28     4442.04     42.75 o 
   5   8   4       30.01       29.25     13.70 o 
   6   8   4      684.15      617.60     54.99 o 
   7   8   4       41.74       23.91     20.29 o 
   8   8   4      446.69      450.75     25.18 o 
   9   8   4      433.66      469.02     21.33 o 
  10   8   4        0.88      -14.37     18.55 o 
  11   8   4      125.68      107.07     30.53 o 
  12   8   4      155.91      161.38     35.72 o 
 -13   9   4        0.01       -0.22      3.94 o 
 -12   9   4      522.63      630.74     27.01 o 
 -11   9   4        0.99       -4.29     23.60 o 
 -10   9   4      101.06      101.47     19.85 o 
  -9   9   4       11.94        0.17      6.19 o 
  -8   9   4     1072.07     1243.07     27.06 o 
  -7   9   4      735.68      788.09     20.49 o 
  -6   9   4       25.69       22.43     11.00 o 
  -5   9   4      120.62      119.63      9.63 o 
  -4   9   4      170.91      152.45      9.59 o 
  -3   9   4      156.30      161.43      8.85 o 
  -2   9   4     1602.38     1740.12     34.92 o 
  -1   9   4        0.08        0.60      1.89 o 
   0   9   4      417.24      398.35      8.96 o 
   1   9   4     1139.50     1213.37     15.19 o 
   2   9   4      157.09      154.24      7.94 o 
   3   9   4     4756.49     5117.65     75.99 o 
   4   9   4      808.96      781.44     21.61 o 
   5   9   4       32.11       17.58     17.87 o 
   6   9   4        2.51       -2.93     19.84 o 
   7   9   4      387.58      364.17     25.55 o 
   8   9   4       69.74       24.95     23.76 o 
   9   9   4       21.51        8.44     21.41 o 
  10   9   4        0.58       -1.91     20.41 o 
  11   9   4       31.01       20.62     60.45 o 
 -13  10   4       58.60       32.90     31.29 o 
 -12  10   4        4.29       -5.75     18.26 o 
 -11  10   4      157.76      125.64     26.89 o 
 -10  10   4        3.95       -1.74     13.43 o 
  -9  10   4      153.59      144.16     20.69 o 
  -8  10   4       60.77       54.09     18.48 o 
  -7  10   4      405.61      440.33     16.47 o 
  -6  10   4        5.82        1.87      5.37 o 
  -5  10   4        0.86       -2.05      2.73 o 
  -4  10   4      303.87      305.66     12.08 o 
  -3  10   4      146.58      122.66     10.80 o 
  -2  10   4       92.59       96.08      9.78 o 
  -1  10   4      417.32      402.83     25.08 o 
   0  10   4      767.48      759.58     13.67 o 
   1  10   4       92.41       88.33     10.54 o 
   2  10   4       57.94       65.52      8.70 o 
   3  10   4       53.55       58.59     12.67 o 
   4  10   4      355.66      330.16     18.62 o 
   5  10   4      547.39      545.27     21.53 o 
   6  10   4       50.31       63.61     24.26 o 
   7  10   4      157.43      110.09     27.27 o 
   8  10   4       42.91       60.36     29.31 o 
   9  10   4       99.14       72.43     30.85 o 
  10  10   4       23.15       21.05     32.80 o 
  11  10   4       39.11       60.12     42.00 o 
 -12  11   4       56.50       46.67     28.53 o 
 -11  11   4        9.38        2.02      8.85 o 
 -10  11   4      123.09      112.08     22.70 o 
  -9  11   4        1.22        0.70      5.66 o 
  -8  11   4       17.66        2.07      4.96 o 
  -7  11   4      179.85      191.89     16.42 o 
  -6  11   4       25.97       24.66     13.95 o 
  -5  11   4      372.14      326.17     13.06 o 
  -4  11   4        6.35        0.79      5.88 o 
  -3  11   4        0.08       -0.12      2.32 o 
  -2  11   4       27.33       21.28      9.58 o 
  -1  11   4        9.35       19.47     15.58 o 
   0  11   4       19.21        6.52      7.58 o 
   1  11   4      279.54      326.43     20.17 o 
   2  11   4      419.17      427.45     11.72 o 
   3  11   4     1991.90     2135.31     27.42 o 
   4  11   4      392.50      379.95     15.49 o 
   5  11   4      105.98      130.44     17.19 o 
   6  11   4      124.70      122.04     26.25 o 
   7  11   4       10.60        1.46     17.21 o 
   8  11   4        2.60      -11.52     27.57 o 
   9  11   4      282.28      262.50     34.72 o 
  10  11   4       23.74       22.02     45.93 o 
 -11  12   4       88.21       81.46     29.03 o 
 -10  12   4        3.76       -1.47     17.59 o 
  -9  12   4       11.62        0.85      9.39 o 
  -8  12   4       22.17        0.53      8.14 o 
  -7  12   4      740.12      774.86     19.18 o 
  -6  12   4      711.85      865.44     20.17 o 
  -5  12   4      211.22      200.86     14.07 o 
  -4  12   4       87.31       80.81     12.99 o 
  -3  12   4       49.72       41.01     13.73 o 
  -2  12   4        2.09       -0.97      6.68 o 
  -1  12   4      229.56      290.49     17.75 o 
   0  12   4       30.02       15.82     10.18 o 
   1  12   4      496.63      459.65     16.68 o 
   2  12   4        0.05        5.06     23.33 o 
   3  12   4      318.52      294.86     19.04 o 
   4  12   4      962.65     1144.47     40.57 o 
   5  12   4      106.47      119.97     17.82 o 
   6  12   4       93.86       81.24     23.02 o 
   7  12   4        9.12       -2.40     14.31 o 
   8  12   4       57.42       51.89     42.44 o 
   9  12   4       92.63       60.77     41.71 o 
 -10  13   4       42.83       47.35     37.07 o 
  -9  13   4       24.14       12.31     21.63 o 
  -8  13   4      287.79      320.07     17.51 o 
  -7  13   4        6.51        0.37      5.73 o 
  -6  13   4      401.68      416.92     16.83 o 
  -5  13   4       71.91       66.33     15.29 o 
  -4  13   4      146.51      158.54     17.68 o 
  -3  13   4      163.87      166.74     17.64 o 
  -2  13   4      372.17      387.33     17.34 o 
  -1  13   4      914.91      971.62     26.47 o 
   0  13   4      461.73      464.73     16.14 o 
   1  13   4        0.60       -9.79     18.58 o 
   2  13   4      239.32      285.24     21.42 o 
   3  13   4        1.23       -1.42      4.75 o 
   4  13   4        0.43       -5.97     14.39 o 
   5  13   4       16.29       15.39     27.82 o 
   6  13   4      181.40      125.22     33.18 o 
   7  13   4        2.72       -6.66     48.41 o 
   8  13   4       82.86      103.53     40.71 o 
  -9  14   4       70.61       46.61     23.06 o 
  -8  14   4        3.96       -2.23      5.00 o 
  -7  14   4      335.28      343.99     19.09 o 
  -6  14   4       86.25       79.34     18.37 o 
  -5  14   4       16.99        2.75      8.24 o 
  -4  14   4      268.81      273.81     22.81 o 
  -3  14   4       10.49       -2.56     16.41 o 
  -2  14   4       68.87       63.59     24.98 o 
  -1  14   4       61.86       96.28     19.07 o 
   0  14   4       75.87       68.58     19.45 o 
   1  14   4        2.20       12.75     35.73 o 
   2  14   4       30.13       21.65     26.96 o 
   3  14   4       22.42        0.60      7.47 o 
   4  14   4        6.61       -1.89     13.52 o 
   5  14   4        8.09       -0.98      4.37 o 
   6  14   4      150.07      152.23     39.32 o 
   7  14   4        0.44      -12.47     32.37 o 
  -8  15   4      144.24      160.67     26.64 o 
  -7  15   4       14.87       -2.53     10.84 o 
  -6  15   4       83.36       87.25     25.70 o 
  -5  15   4       65.89       47.09     26.55 o 
  -4  15   4       47.81       53.37     25.04 o 
  -3  15   4       22.60       -1.60     26.03 o 
  -2  15   4      106.61      115.21     34.55 o 
  -1  15   4      291.19      258.36     22.36 o 
   0  15   4        0.01      -13.56     19.72 o 
   1  15   4       51.72       37.93     37.54 o 
   2  15   4        1.51       -2.41     14.84 o 
   3  15   4        8.54       -0.93     16.85 o 
   4  15   4        5.82      -11.60     26.15 o 
   5  15   4       27.09        1.99      8.95 o 
   6  15   4       33.27       18.71     66.63 o 
  -6  16   4        2.66       -8.41     20.35 o 
  -5  16   4        7.79        0.46     26.26 o 
  -4  16   4      276.22      268.73     33.16 o 
  -3  16   4      242.92      306.82     33.17 o 
  -2  16   4       10.92        3.03     38.57 o 
  -1  16   4      320.44      329.93     34.59 o 
   0  16   4       58.40       42.27     41.50 o 
   1  16   4       96.08      121.24     41.59 o 
   2  16   4      189.99      210.32     41.86 o 
   3  16   4      196.83      230.40     31.66 o 
   4  16   4        0.04      -14.00     22.79 o 
  -3  17   4       35.65       15.11    584.67 o 
  -2  17   4       96.84       77.26     44.91 o 
  -1  17   4       39.96        9.87     76.70 o 
   0  17   4        0.86       10.52    120.77 o 
 -16   1   5      284.00      371.56     41.07 o 
 -15   1   5       57.64       27.79     24.59 o 
 -14   1   5       31.81       22.89     21.45 o 
 -13   1   5      102.56       91.80     16.43 o 
 -12   1   5      253.99      272.87     12.12 o 
 -11   1   5      325.08      367.27     15.33 o 
 -10   1   5      418.00      427.17     13.21 o 
  -9   1   5       23.39       28.30      9.24 o 
  -8   1   5       81.06       87.75      8.63 o 
  -7   1   5      811.02      884.13     13.82 o 
  -6   1   5      150.24      161.35      6.70 o 
  -5   1   5     1281.98     1253.64     12.06 o 
  -4   1   5       13.42       18.57      3.75 o 
  -3   1   5     1710.74     1869.44     11.93 o 
  -2   1   5      644.62      635.96      9.72 o 
  -1   1   5       65.39       51.57      8.69 o 
   0   1   5      281.01      269.04      5.36 o 
   1   1   5      777.20      726.95     15.41 o 
   2   1   5      298.62      269.10      6.82 o 
   3   1   5       58.61       37.40      4.94 o 
   4   1   5       96.22      126.73      6.13 o 
   5   1   5      365.90      424.78     10.79 o 
   6   1   5      295.30      296.60      9.29 o 
   7   1   5      296.78      300.46     30.04 o 
   8   1   5      342.25      347.32     23.63 o 
   9   1   5      330.92      255.58     26.93 o 
  10   1   5      297.13      290.27     26.13 o 
  11   1   5      248.14      215.30     29.08 o 
  12   1   5      143.61      135.12     36.80 o 
  13   1   5       69.99       58.03     44.55 o 
 -15   2   5        1.00        0.56      4.60 o 
 -14   2   5       34.79       28.09     28.90 o 
 -13   2   5       16.00       12.48     13.84 o 
 -12   2   5       52.98       56.13     15.35 o 
 -11   2   5        2.89       -5.59      7.97 o 
 -10   2   5       22.88       14.43     12.24 o 
  -9   2   5       22.41       16.32      9.00 o 
  -8   2   5       45.02       55.24      6.29 o 
  -7   2   5       95.59       93.31      6.46 o 
  -6   2   5      233.06      193.23      7.97 o 
  -5   2   5        1.07       -0.43      4.22 o 
  -4   2   5      781.90      754.74      7.85 o 
  -3   2   5      254.29      218.75      5.92 o 
  -2   2   5      567.49      623.99     10.34 o 
  -1   2   5     3541.40     3369.31     85.24 o 
   0   2   5        0.44        5.41      2.98 o 
   1   2   5        2.16        3.87      2.36 o 
   2   2   5      654.73      646.28      9.47 o 
   3   2   5        2.09        0.92      4.79 o 
   4   2   5       12.99       -0.49      7.83 o 
   5   2   5        0.00        3.22      6.09 o 
   6   2   5       59.51       34.96      7.40 o 
   7   2   5      725.80      712.72     34.32 o 
   8   2   5      374.40      385.73     22.90 o 
   9   2   5      223.30      175.95     24.66 o 
  10   2   5      259.49      259.07     21.38 o 
  11   2   5       86.82       95.42     33.30 o 
  12   2   5      325.49      324.37     31.16 o 
  13   2   5       56.59       27.98     53.68 o 
 -15   3   5       91.65       76.59     25.89 o 
 -14   3   5       30.05       23.82     23.09 o 
 -13   3   5       25.06       14.66     14.57 o 
 -12   3   5       14.97        0.58      5.98 o 
 -11   3   5       90.90      107.15     10.99 o 
 -10   3   5        0.77       -3.18      8.18 o 
  -9   3   5      123.49      116.38      8.73 o 
  -8   3   5       14.25        4.86      5.34 o 
  -7   3   5      816.00      896.29     13.14 o 
  -6   3   5      185.90      201.83      8.37 o 
  -5   3   5       44.29       48.99      4.88 o 
  -4   3   5      637.46      566.69      8.00 o 
  -3   3   5      106.67      109.64      5.16 o 
  -2   3   5     6883.81     7089.54     25.58 o 
  -1   3   5        0.21        3.26      3.62 o 
   0   3   5     1684.14     1561.53     18.44 o 
   1   3   5     2714.91     2833.54     19.67 o 
   2   3   5      235.53      235.72      7.33 o 
   3   3   5      139.75      135.50      9.58 o 
   4   3   5     2655.44     2746.60     38.87 o 
   5   3   5      301.02      290.15     16.46 o 
   6   3   5      132.26      127.27     15.30 o 
   7   3   5       74.80       95.11     15.92 o 
   8   3   5      280.68      316.28     30.32 o 
   9   3   5      154.24      141.67     25.94 o 
  10   3   5      134.51      130.56     29.04 o 
  11   3   5        2.76        5.11     36.88 o 
  12   3   5       34.78       24.21     54.10 o 
  13   3   5       35.09       23.36     40.27 o 
 -15   4   5      120.52      124.13     25.75 o 
 -14   4   5      155.99      191.99     22.96 o 
 -13   4   5        4.15       -3.27     19.48 o 
 -12   4   5        8.85        7.73     16.78 o 
 -11   4   5      188.78      172.62     12.70 o 
 -10   4   5      942.65     1038.62     28.10 o 
  -9   4   5        7.30        5.17      6.96 o 
  -8   4   5        0.10        1.96      7.85 o 
  -7   4   5        5.20        8.95      5.32 o 
  -6   4   5       13.52        3.71      3.96 o 
  -5   4   5      407.34      381.97     10.90 o 
  -4   4   5     1526.01     1608.37     54.21 o 
  -3   4   5       28.36       31.54      4.02 o 
  -2   4   5      101.80      114.84      4.39 o 
  -1   4   5      276.56      266.86      8.71 o 
   0   4   5      557.69      526.92     11.85 o 
   1   4   5     1141.02     1083.44     13.99 o 
   2   4   5     1739.29     1819.89     28.14 o 
   3   4   5      184.99      248.15     11.29 o 
   4   4   5     1754.84     1931.56     25.39 o 
   5   4   5     1487.70     1511.93     30.02 o 
   6   4   5      740.26      789.44     24.67 o 
   7   4   5      338.07      316.82     19.86 o 
   8   4   5       94.50      121.17     20.68 o 
   9   4   5       29.83       18.66     27.59 o 
  10   4   5      609.12      644.34     30.39 o 
  11   4   5      124.66      134.39     32.73 o 
  12   4   5      191.05      191.58     38.74 o 
  13   4   5      167.46      188.75     40.33 o 
 -15   5   5      313.95      411.23     27.55 o 
 -14   5   5       30.47       21.15     20.71 o 
 -13   5   5        0.27       -4.87     12.26 o 
 -12   5   5        6.05       -6.61     10.59 o 
 -11   5   5      397.04      466.96     14.21 o 
 -10   5   5       43.87       40.28     10.56 o 
  -9   5   5       29.67       33.55     11.85 o 
  -8   5   5     1056.62     1132.54     18.79 o 
  -7   5   5      631.30      628.49     17.72 o 
  -6   5   5      596.41       81.83     57.79 o 
  -5   5   5      339.05      339.37     23.37 o 
  -4   5   5      614.59      611.57     18.50 o 
  -3   5   5      129.37      102.58      4.51 o 
  -2   5   5      383.07      323.07     12.34 o 
  -1   5   5      135.09      135.14      7.67 o 
   0   5   5        0.56        3.42      7.74 o 
   1   5   5       38.54       25.56      6.44 o 
   2   5   5      286.12      299.81      8.42 o 
   3   5   5     1488.01     1649.29     23.61 o 
   4   5   5     1047.46     1109.19     25.72 o 
   5   5   5      139.10      130.65     15.39 o 
   6   5   5      344.93      361.60     20.87 o 
   7   5   5       26.48       28.82     17.33 o 
   8   5   5     1075.07     1180.18     33.19 o 
   9   5   5      127.25      102.15     36.10 o 
  10   5   5       14.83        9.20     54.72 o 
  11   5   5       12.04       -4.04     11.38 o 
  12   5   5        5.39       -0.36      1.39 o 
 -15   6   5      316.69      322.92     27.26 o 
 -14   6   5       72.71       66.51     24.25 o 
 -13   6   5       24.98       17.20     21.90 o 
 -12   6   5       33.20       29.20     20.65 o 
 -11   6   5      552.32      594.96     18.01 o 
 -10   6   5      104.24       81.23     12.85 o 
  -9   6   5      298.67      279.33     16.04 o 
  -8   6   5      115.16      137.18     13.47 o 
  -7   6   5        0.78        7.37     11.70 o 
  -6   6   5       81.09       77.56     10.00 o 
  -5   6   5      249.04      242.70      6.81 o 
  -4   6   5     3729.64     3954.01    122.18 o 
  -3   6   5        5.01        5.79      5.33 o 
  -2   6   5      585.82      638.25     16.48 o 
  -1   6   5     4193.66     4407.97     23.73 o 
   0   6   5      303.07      383.08      6.40 o 
   1   6   5        7.23        6.47      7.38 o 
   2   6   5      397.16      440.31     12.59 o 
   3   6   5      102.80      146.00     11.11 o 
   4   6   5      843.20     1010.23     18.23 o 
   5   6   5       39.07       64.67     16.73 o 
   6   6   5     1012.37     1067.84     35.55 o 
   7   6   5      339.69      272.59     34.62 o 
   8   6   5       52.97       28.43     45.09 o 
   9   6   5        5.53       -2.58     16.48 o 
  10   6   5       46.28       40.33     50.21 o 
  11   6   5       32.04       -3.55     76.66 o 
  12   6   5        5.94       -9.05     23.75 o 
 -14   7   5       29.93       26.81     34.99 o 
 -13   7   5      106.67      106.08     21.53 o 
 -12   7   5      100.08       81.78     19.57 o 
 -11   7   5      251.71      273.96     17.34 o 
 -10   7   5        2.76       -4.35     13.59 o 
  -9   7   5      406.31      373.67     17.56 o 
  -8   7   5      296.04      280.51     14.77 o 
  -7   7   5      605.89      662.64     25.58 o 
  -6   7   5       17.03       28.55     12.07 o 
  -5   7   5     1133.74     1188.78     20.59 o 
  -4   7   5      293.19      301.61     12.23 o 
  -3   7   5      819.03      759.25     17.85 o 
  -2   7   5       25.36       14.51      8.34 o 
  -1   7   5       60.55       79.58      7.89 o 
   0   7   5     1471.62     1497.71     11.11 o 
   1   7   5      289.41      300.89     10.51 o 
   2   7   5      220.67      238.50     11.24 o 
   3   7   5      147.48      125.24      9.35 o 
   4   7   5        0.25        0.49      3.66 o 
   5   7   5       23.76       24.49     17.86 o 
   6   7   5      110.38      103.57     14.92 o 
   7   7   5        0.22       -3.87     21.23 o 
   8   7   5      774.16      808.18     62.59 o 
   9   7   5      383.57      436.91     27.92 o 
  10   7   5        0.51       -6.07     14.43 o 
  11   7   5        2.21        2.32      7.65 o 
  12   7   5       34.54       42.06     59.13 o 
 -14   8   5       13.34       15.09     22.66 o 
 -13   8   5      100.09       88.94     24.91 o 
 -12   8   5      482.60      529.78     29.72 o 
 -11   8   5       10.54       11.25     17.50 o 
 -10   8   5       23.34       28.58     16.96 o 
  -9   8   5      324.37      360.88     18.40 o 
  -8   8   5       66.50       60.24     15.20 o 
  -7   8   5       59.43       71.83     14.06 o 
  -6   8   5      116.50      129.75     13.11 o 
  -5   8   5      694.83      698.79     20.07 o 
  -4   8   5        0.02        0.65      3.38 o 
  -3   8   5        6.75        4.08      6.16 o 
  -2   8   5        0.89        2.34      6.70 o 
  -1   8   5     1059.54     1181.32     13.97 o 
   0   8   5       21.68       23.04      4.99 o 
   1   8   5     1179.64     1315.40     17.87 o 
   2   8   5     1777.93     1855.39     20.82 o 
   3   8   5      242.96      258.17      9.31 o 
   4   8   5      484.92      496.49     19.47 o 
   5   8   5      400.41      495.47     19.70 o 
   6   8   5      541.66      578.37     25.85 o 
   7   8   5      149.35      109.28     25.22 o 
   8   8   5        1.06       -6.84     11.36 o 
   9   8   5      274.81      245.56     21.44 o 
  10   8   5      632.55      636.26     27.14 o 
  11   8   5       24.81       38.19     49.64 o 
 -13   9   5        1.11        2.04     19.75 o 
 -12   9   5        3.59       -0.28     15.81 o 
 -11   9   5      174.98      172.80     20.32 o 
 -10   9   5        0.92       -9.06     16.58 o 
  -9   9   5       48.80       40.34     18.54 o 
  -8   9   5      640.06      734.21     22.47 o 
  -7   9   5       69.71       56.17     16.61 o 
  -6   9   5       31.24       13.40     16.48 o 
  -5   9   5      221.86      212.95     10.80 o 
  -4   9   5        9.81        5.64      9.54 o 
  -3   9   5      295.78      314.18     13.72 o 
  -2   9   5       24.04       24.05     10.96 o 
  -1   9   5        2.32        0.50      1.66 o 
   0   9   5       59.84       55.93      6.16 o 
   1   9   5        2.13       -1.89     11.99 o 
   2   9   5     2528.18     2721.90     26.27 o 
   3   9   5      463.42      447.29     11.88 o 
   4   9   5      403.02      403.75     18.87 o 
   5   9   5      229.45      179.74     17.80 o 
   6   9   5       20.85       23.10     42.04 o 
   7   9   5       50.55       30.68     31.91 o 
   8   9   5       48.03       82.87     29.52 o 
   9   9   5      268.11      244.09     30.98 o 
  10   9   5       96.82       66.67     32.77 o 
  11   9   5       23.61       20.19     35.95 o 
 -13  10   5        1.36       -1.10     12.98 o 
 -12  10   5        1.37       -3.40     13.08 o 
 -11  10   5        1.03        0.69     13.20 o 
 -10  10   5      543.44      538.93     24.13 o 
  -9  10   5      174.24      170.99     20.58 o 
  -8  10   5      362.43      376.64     23.82 o 
  -7  10   5       47.85       32.45     20.70 o 
  -6  10   5      400.91      398.32     13.60 o 
  -5  10   5     1850.04     2016.39     37.58 o 
  -4  10   5      179.27      149.21     13.40 o 
  -3  10   5     1218.84     1278.45     29.60 o 
  -2  10   5      539.32      573.32     17.38 o 
  -1  10   5       13.01       26.72     10.96 o 
   0  10   5        0.27       -1.28      3.36 o 
   1  10   5      244.46      270.01     12.52 o 
   2  10   5     1510.43     1599.55     28.28 o 
   3  10   5       14.17       20.06     15.18 o 
   4  10   5      511.45      587.44     34.41 o 
   5  10   5      657.47      643.98     23.08 o 
   6  10   5      172.28      158.42     25.54 o 
   7  10   5       16.60        4.81      9.15 o 
   8  10   5        2.70       -9.46     20.63 o 
   9  10   5        3.50       -5.23     72.20 o 
  10  10   5      128.43      123.47     35.81 o 
 -12  11   5       60.63       45.63     30.62 o 
 -11  11   5      411.18      427.92     27.06 o 
 -10  11   5       62.41       74.09     25.07 o 
  -9  11   5       80.32       53.55     24.74 o 
  -8  11   5      121.66       80.18     21.15 o 
  -7  11   5      317.06      327.04     14.54 o 
  -6  11   5       58.19       55.34     13.49 o 
  -5  11   5        0.22       -1.47      4.78 o 
  -4  11   5      337.38      382.71     14.70 o 
  -3  11   5      452.81      566.74     22.25 o 
  -2  11   5       91.76       46.69     15.49 o 
  -1  11   5        3.01       -0.30      2.05 o 
   0  11   5      150.52      157.46     11.03 o 
   1  11   5      115.12      130.18     13.24 o 
   2  11   5      822.69      849.37     23.65 o 
   3  11   5     4130.82     4374.67     47.88 o 
   4  11   5      234.74      180.09     21.09 o 
   5  11   5      308.91      327.27     21.01 o 
   6  11   5        9.07       -0.55     15.54 o 
   7  11   5       77.17      113.43     32.72 o 
   8  11   5        5.81       -3.99     20.49 o 
   9  11   5       62.67       23.43     35.97 o 
 -11  12   5        0.76      -11.18     29.15 o 
 -10  12   5      124.92      114.65     27.00 o 
  -9  12   5      132.26      138.30     21.72 o 
  -8  12   5        0.30       -4.82      5.28 o 
  -7  12   5       56.02       42.80     13.60 o 
  -6  12   5      354.23      423.03     15.42 o 
  -5  12   5        2.34        0.49      1.99 o 
  -4  12   5      100.56       87.83     15.17 o 
  -3  12   5      559.54      604.68     19.22 o 
  -2  12   5       69.19       61.16     14.82 o 
  -1  12   5       43.31       31.80     20.33 o 
   0  12   5       59.90       37.63     16.95 o 
   1  12   5     2814.25     3241.26     41.87 o 
   2  12   5       61.21       58.24     19.87 o 
   3  12   5        6.70       -4.45      5.83 o 
   4  12   5       31.35       23.18     30.73 o 
   5  12   5       45.11       38.32     25.95 o 
   6  12   5       98.40      102.74     33.86 o 
   7  12   5       28.21       -8.88     16.31 o 
   8  12   5      115.99       94.09     35.69 o 
   9  12   5       73.51       57.68     44.83 o 
 -10  13   5       22.09        0.80     13.53 o 
  -9  13   5       13.63       -4.07     27.93 o 
  -8  13   5        1.66       -8.35     12.11 o 
  -7  13   5       69.26       70.19     18.12 o 
  -6  13   5      236.40      307.46     17.16 o 
  -5  13   5       13.89        0.26      5.42 o 
  -4  13   5        5.36        0.70     13.61 o 
  -3  13   5      767.54      803.28     22.40 o 
  -2  13   5        3.78       -0.86      6.74 o 
  -1  13   5       67.81       46.22     22.62 o 
   0  13   5      302.22      302.91     18.47 o 
   1  13   5        3.61       -7.80     11.13 o 
   2  13   5        6.26        0.41      1.40 o 
   3  13   5       54.82       31.92     23.55 o 
   4  13   5      118.72      101.96     24.97 o 
   5  13   5      187.05      127.33     23.87 o 
   6  13   5      113.60      150.72     39.42 o 
   7  13   5      186.81      184.98     39.06 o 
   8  13   5       44.78       55.86     43.89 o 
  -9  14   5       65.24       49.42     26.01 o 
  -8  14   5       67.18       73.84     22.40 o 
  -7  14   5       64.01       55.53     24.00 o 
  -6  14   5        6.51       -9.64     19.24 o 
  -5  14   5       12.49       -2.40     25.38 o 
  -4  14   5        3.96      -10.79     20.96 o 
  -3  14   5        8.76        1.97     12.63 o 
  -2  14   5      178.47      195.06     29.59 o 
  -1  14   5       63.83       60.60     26.15 o 
   0  14   5       30.39       23.87     54.33 o 
   1  14   5       14.83        6.32     19.10 o 
   2  14   5      217.45      188.13     25.25 o 
   3  14   5       38.23       54.65     30.29 o 
   4  14   5       77.20       55.09     27.71 o 
   5  14   5       11.13      -11.09     14.91 o 
   6  14   5       53.32       68.79     45.57 o 
  -8  15   5       72.16       52.75     29.04 o 
  -7  15   5        0.01       -4.97     22.15 o 
  -6  15   5       38.28       20.07     52.23 o 
  -5  15   5        0.00       -6.65      7.17 o 
  -4  15   5       36.01       32.20     54.02 o 
  -3  15   5       98.28       92.56     32.19 o 
  -2  15   5       11.19       18.66     48.30 o 
  -1  15   5       26.04       -6.92     18.11 o 
   0  15   5      172.58      145.95     35.16 o 
   1  15   5      133.07      160.64     38.06 o 
   2  15   5        3.09       -4.93      8.08 o 
   3  15   5       36.56       52.59     30.44 o 
   4  15   5       90.87      123.80     32.97 o 
   5  15   5      111.94       91.83     34.56 o 
  -5  16   5      392.75      440.51     35.00 o 
  -4  16   5      124.84      112.50     35.22 o 
  -3  16   5       49.44       39.33     53.21 o 
  -2  16   5       66.89       99.01     50.07 o 
  -1  16   5      119.74      112.09     37.16 o 
   0  16   5       33.79       -2.75     12.87 o 
   1  16   5       34.78       30.68     58.11 o 
   2  16   5        9.37       -0.17      6.01 o 
   3  16   5       29.83       42.84     35.85 o 
 -15   0   6      106.69       85.51     33.18 o 
 -14   0   6       41.43       56.70     27.54 o 
 -13   0   6        0.02       -6.57     20.16 o 
 -12   0   6       15.39       19.66     18.76 o 
 -11   0   6        1.20       -6.15     10.16 o 
 -10   0   6     1010.57      997.13     20.77 o 
  -9   0   6      281.16      272.76     12.19 o 
  -8   0   6     1180.63     1232.01     59.91 o 
  -7   0   6     3825.15     3977.42     35.97 o 
  -6   0   6     1260.11     1280.95     24.60 o 
  -5   0   6    18107.77    18555.84     64.53 o 
  -4   0   6    12802.40    12032.81     42.15 o 
  -3   0   6       99.08       86.11      5.48 o 
  -2   0   6     2506.51     2652.72    103.38 o 
   0   0   6     1389.49     1339.54     19.00 o 
   1   0   6       16.01       13.23      6.40 o 
   2   0   6      107.03      115.29      9.29 o 
   3   0   6     1135.15     1134.96     19.44 o 
   4   0   6       51.75       58.20      8.04 o 
   5   0   6       34.32       28.74      9.64 o 
   6   0   6     5701.03     6017.72     86.81 o 
   7   0   6     1487.95     1690.36     52.71 o 
   8   0   6      473.01      432.72     33.78 o 
   9   0   6     2120.91     2263.55     65.55 o 
  10   0   6      143.31      131.33     34.78 o 
  11   0   6       66.47       68.01     36.83 o 
  12   0   6       33.62       17.48     60.68 o 
 -15   1   6       32.18       21.46     21.93 o 
 -14   1   6       90.31       82.72     20.95 o 
 -13   1   6      143.60      152.21     17.13 o 
 -12   1   6      136.20      119.95     11.25 o 
 -11   1   6      476.83      501.05     14.30 o 
 -10   1   6      190.76      201.56      9.88 o 
  -9   1   6      591.11      602.11     10.60 o 
  -8   1   6      282.09      288.21      9.04 o 
  -7   1   6        0.30        1.25      3.15 o 
  -6   1   6     1388.13     1437.27     13.32 o 
  -5   1   6     1028.11     1044.74     11.35 o 
  -4   1   6     1967.40     1927.21     54.28 o 
  -3   1   6     1746.35     1818.39     18.64 o 
  -2   1   6      470.85      533.12     16.09 o 
  -1   1   6     2072.89     2013.50     36.48 o 
   0   1   6      827.62      757.62      8.03 o 
   1   1   6      486.95      502.50      8.22 o 
   2   1   6     2051.57     2117.54     15.85 o 
   3   1   6      651.50      652.29     11.52 o 
   4   1   6      990.52     1070.94     14.29 o 
   5   1   6       80.79       79.72      8.51 o 
   6   1   6     1347.15     1415.21     20.13 o 
   7   1   6      196.41      157.68     20.85 o 
   8   1   6      660.47      732.24     28.20 o 
   9   1   6      283.25      240.12     23.94 o 
  10   1   6        0.17      -17.74     35.93 o 
  11   1   6      234.78      260.60     33.41 o 
  12   1   6       51.14       39.26     34.55 o 
 -15   2   6      667.99      789.78     32.02 o 
 -14   2   6      109.55       98.26     18.20 o 
 -13   2   6       20.06        3.08      7.99 o 
 -12   2   6      120.14      107.37     11.72 o 
 -11   2   6      542.76      584.29     15.33 o 
 -10   2   6      862.29      919.84     19.26 o 
  -9   2   6      162.58      154.87      8.07 o 
  -8   2   6      218.98      175.39      8.32 o 
  -7   2   6      208.63      194.26      6.75 o 
  -6   2   6      258.77      268.21      8.69 o 
  -5   2   6     6452.79     6491.38     66.67 o 
  -4   2   6     1688.01     1634.06     18.24 o 
  -3   2   6      647.30      741.80     13.88 o 
  -2   2   6      148.40      126.69      7.20 o 
  -1   2   6     2499.53     2484.62     50.36 o 
   0   2   6      547.66      496.49     10.72 o 
   1   2   6       65.51       85.20      6.49 o 
   2   2   6     1516.25     1564.48     19.91 o 
   3   2   6        1.05        3.86      3.22 o 
   4   2   6       33.12       31.24     11.78 o 
   5   2   6       84.82       66.70      9.00 o 
   6   2   6      368.87      318.01     11.28 o 
   7   2   6      225.49      185.41     23.12 o 
   8   2   6      143.38      180.08     20.94 o 
   9   2   6       43.58       60.19     27.02 o 
  10   2   6        9.30       -0.05      2.96 o 
  11   2   6      126.21      138.41     31.85 o 
  12   2   6      235.98      193.15     36.47 o 
 -15   3   6        0.07       -7.66     12.25 o 
 -14   3   6       56.59       58.15     25.20 o 
 -13   3   6       18.35       26.53     18.52 o 
 -12   3   6       88.84       64.76     12.81 o 
 -11   3   6      405.56      382.31     13.46 o 
 -10   3   6       65.81       68.14      9.45 o 
  -9   3   6       53.05       40.80      8.62 o 
  -8   3   6      160.84      159.45      7.50 o 
  -7   3   6        2.39        6.19      4.06 o 
  -6   3   6      135.22      125.00      8.56 o 
  -5   3   6     3200.45     3240.25     26.50 o 
  -4   3   6      368.48      354.48     10.12 o 
  -3   3   6     1053.40     1140.33     11.64 o 
  -2   3   6      150.39      136.27      5.35 o 
  -1   3   6      120.09      118.93      6.65 o 
   0   3   6     2228.85     2312.51     22.50 o 
   1   3   6      525.83      544.76      8.69 o 
   2   3   6     3576.72     3879.66     24.73 o 
   3   3   6       15.06       11.90     10.52 o 
   4   3   6      107.18       73.45     13.20 o 
   5   3   6      503.21      532.93     20.63 o 
   6   3   6      470.34      467.56     13.19 o 
   7   3   6        7.50        6.29    120.48 o 
   8   3   6      273.97      247.31     31.05 o 
   9   3   6        6.60        3.30     44.56 o 
  10   3   6      198.48      214.08     26.62 o 
  11   3   6      314.55      327.15     33.39 o 
  12   3   6       34.64        9.18     55.68 o 
 -15   4   6       34.87       44.30     28.95 o 
 -14   4   6       13.27       15.65     39.06 o 
 -13   4   6      110.65       98.10     16.18 o 
 -12   4   6       20.97       28.59     14.81 o 
 -11   4   6        8.74       -2.24     11.13 o 
 -10   4   6      222.89      234.08      9.84 o 
  -9   4   6       72.98       53.24      8.65 o 
  -8   4   6      274.25      278.45      8.71 o 
  -7   4   6      220.83      218.01      7.15 o 
  -6   4   6      253.98      279.54      8.02 o 
  -5   4   6      540.08      527.29      8.33 o 
  -4   4   6     1055.97     1146.06     23.63 o 
  -3   4   6       13.29       11.25      8.64 o 
  -2   4   6      136.40      130.40      3.56 o 
  -1   4   6       18.84        4.69      4.39 o 
   0   4   6       77.41       68.57      5.99 o 
   1   4   6      193.13      215.83      6.17 o 
   2   4   6       72.80       79.86      5.60 o 
   3   4   6       40.33       43.71     10.92 o 
   4   4   6      127.99      124.67     14.89 o 
   5   4   6      174.71      164.52     17.25 o 
   6   4   6        3.20        2.02      7.44 o 
   7   4   6       20.91       11.61     24.28 o 
   8   4   6       45.21       27.15     26.62 o 
   9   4   6       42.05       50.80     32.46 o 
  10   4   6      141.40       99.02     32.07 o 
  11   4   6       13.40       -0.92     11.23 o 
  12   4   6       22.54       18.98     57.62 o 
 -15   5   6       54.10       53.11     28.57 o 
 -14   5   6        7.83       -2.99     11.07 o 
 -13   5   6       89.00       77.07     18.35 o 
 -12   5   6       18.20       14.69     15.81 o 
 -11   5   6      705.38      771.41     17.25 o 
 -10   5   6      629.67      692.24     17.36 o 
  -9   5   6     1134.93     1167.59     20.26 o 
  -8   5   6       29.41       16.33      8.47 o 
  -7   5   6      332.37      377.22      8.85 o 
  -6   5   6     1099.47     1092.66     15.27 o 
  -5   5   6       22.96       18.19      4.77 o 
  -4   5   6      197.53      205.16      7.28 o 
  -3   5   6      299.22      290.38      7.12 o 
  -2   5   6        2.04        1.25     58.51 o 
  -1   5   6     1872.33     1993.03     26.72 o 
   0   5   6       22.44       24.61      7.41 o 
   1   5   6      918.38     1003.66     14.22 o 
   2   5   6      147.24      163.42      6.21 o 
   3   5   6       67.70       87.30     11.20 o 
   4   5   6       15.93       14.93      9.69 o 
   5   5   6        8.50        4.19      6.06 o 
   6   5   6      213.81      180.53     17.47 o 
   7   5   6      128.03      138.87     20.83 o 
   8   5   6       38.42       17.36     28.33 o 
   9   5   6       13.15        7.60     38.92 o 
  10   5   6      302.76      232.75     46.61 o 
  11   5   6       99.40      114.12     33.43 o 
  12   5   6      144.29      143.30     37.22 o 
 -15   6   6        8.78        5.33     23.74 o 
 -14   6   6       12.55        1.83      6.33 o 
 -13   6   6        3.36        0.56     24.16 o 
 -12   6   6        1.66       -5.45      6.79 o 
 -11   6   6       17.34       13.05     20.77 o 
 -10   6   6      108.07      115.40     14.39 o 
  -9   6   6      560.64      522.77     15.58 o 
  -8   6   6       87.13       94.42     11.46 o 
  -7   6   6        9.12       11.52     14.20 o 
  -6   6   6        1.28        0.49      1.43 o 
  -5   6   6      393.28      432.75     13.00 o 
  -4   6   6      947.13      931.53     13.51 o 
  -3   6   6       43.05       13.83     17.41 o 
  -2   6   6      788.86      795.47     33.41 o 
  -1   6   6       28.81       34.96     10.42 o 
   0   6   6       26.26       20.53      8.27 o 
   1   6   6     1043.62     1080.21     10.20 o 
   2   6   6     1394.78     1448.26     31.21 o 
   3   6   6        2.91        1.80      5.26 o 
   4   6   6      128.42      140.05     14.70 o 
   5   6   6        1.61       28.42     24.22 o 
   6   6   6       43.12       11.84     18.45 o 
   7   6   6      344.54      357.21     23.25 o 
   8   6   6       40.32       49.20     21.64 o 
   9   6   6        2.58       -8.40     17.61 o 
  10   6   6       16.68        5.64     30.59 o 
 -14   7   6       23.19       26.04     36.55 o 
 -13   7   6        0.18      -13.89     22.96 o 
 -12   7   6       85.93       65.18     22.11 o 
 -11   7   6      400.09      442.34     18.26 o 
 -10   7   6        1.85       -0.74      3.45 o 
  -9   7   6      490.34      550.41     20.32 o 
  -8   7   6       74.12       60.65     15.79 o 
  -7   7   6      455.50      459.23     17.27 o 
  -6   7   6       83.16       82.31     11.46 o 
  -5   7   6      374.42      361.17     13.18 o 
  -4   7   6     2233.58     2281.66     26.24 o 
  -3   7   6        3.10       14.48      8.26 o 
  -2   7   6       30.68       34.03     15.57 o 
  -1   7   6        3.51       -1.64      2.44 o 
   0   7   6       47.70       60.67      4.53 o 
   1   7   6      349.08      388.29      7.54 o 
   2   7   6     1029.61     1158.47     16.96 o 
   3   7   6      419.15      442.43     19.11 o 
   4   7   6       55.25       49.17     14.86 o 
   5   7   6      102.96      101.70     13.21 o 
   6   7   6       13.87       16.26     15.65 o 
   7   7   6      294.29      230.08     24.89 o 
   8   7   6      782.15      787.83     30.86 o 
   9   7   6        4.06        5.55      9.40 o 
  10   7   6        3.90      -14.48     25.85 o 
  11   7   6        1.36        5.55    152.63 o 
 -14   8   6        0.14       -3.50     13.36 o 
 -13   8   6       15.84        3.85      7.90 o 
 -12   8   6        0.36       -5.50     18.64 o 
 -11   8   6      111.02       88.89     20.77 o 
 -10   8   6     1659.39     1891.24     35.81 o 
  -9   8   6       65.42       70.09     17.16 o 
  -8   8   6        1.71       -5.54     11.61 o 
  -7   8   6       59.72       59.48     16.64 o 
  -6   8   6      183.91      178.51     12.21 o 
  -5   8   6        0.68       -0.35      2.72 o 
  -4   8   6      120.90      127.41     11.22 o 
  -3   8   6      359.14      360.16     11.28 o 
  -2   8   6       59.70       42.74      9.70 o 
  -1   8   6       13.83        8.77     12.65 o 
   0   8   6      219.42      231.42      7.05 o 
   1   8   6      157.00      132.75      7.15 o 
   2   8   6      101.00       81.84      9.70 o 
   3   8   6       10.09       -5.69     16.94 o 
   4   8   6      106.60       95.00     15.66 o 
   5   8   6      448.37      452.16     19.68 o 
   6   8   6        4.81       14.17     25.81 o 
   7   8   6      217.12      152.90     25.86 o 
   8   8   6       24.31       15.16     20.26 o 
   9   8   6       84.78       68.56     29.03 o 
  10   8   6       32.36        3.47     19.60 o 
  11   8   6       66.78       27.43     38.31 o 
 -13   9   6       12.30       -6.05      8.91 o 
 -12   9   6        0.14       -8.44     38.21 o 
 -11   9   6       28.09       21.21     34.57 o 
 -10   9   6      264.35      275.31     20.28 o 
  -9   9   6     1053.05     1215.19     29.48 o 
  -8   9   6      558.78      544.33     20.99 o 
  -7   9   6        9.13       13.72     14.98 o 
  -6   9   6       14.30        7.54      7.97 o 
  -5   9   6      239.04      253.76     14.97 o 
  -4   9   6        2.47       -3.45      7.17 o 
  -3   9   6      234.23      203.13     10.99 o 
  -2   9   6      723.34      783.30     34.63 o 
  -1   9   6        0.40        2.56      9.89 o 
   0   9   6       22.31       12.73     11.07 o 
   1   9   6      443.83      433.64     12.19 o 
   2   9   6        1.28        0.76      5.11 o 
   3   9   6      398.60      319.64     16.64 o 
   4   9   6       33.22       29.42     17.76 o 
   5   9   6      724.53      735.37     26.06 o 
   6   9   6      211.87      144.55     26.30 o 
   7   9   6        4.92        0.94     11.92 o 
   8   9   6       88.64      100.07     28.93 o 
   9   9   6        1.17       -4.78     24.32 o 
  10   9   6       53.61       36.74     39.42 o 
 -13  10   6       13.03        8.41     27.74 o 
 -12  10   6        1.15        5.09     29.36 o 
 -11  10   6        5.64        2.78     17.04 o 
 -10  10   6      855.54     1005.24     30.37 o 
  -9  10   6      773.26      868.92     26.77 o 
  -8  10   6       37.23       28.86     16.89 o 
  -7  10   6        7.43       -7.72     14.71 o 
  -6  10   6       17.01        0.01      7.46 o 
  -5  10   6       85.87       89.73     11.88 o 
  -4  10   6       99.23       77.35     13.10 o 
  -3  10   6      135.71      124.38     11.99 o 
  -2  10   6       45.75       48.68     11.44 o 
  -1  10   6       52.84       41.08     13.90 o 
   0  10   6      182.60      155.79     18.46 o 
   1  10   6     4130.86     4560.89     74.54 o 
   2  10   6      109.11      110.05     17.43 o 
   3  10   6        1.46        3.41     14.90 o 
   4  10   6       26.57       29.31     21.14 o 
   5  10   6      109.50       89.41     20.42 o 
   6  10   6      137.10       94.85     25.62 o 
   7  10   6       26.38       12.76     31.29 o 
   8  10   6       17.84       24.34     58.33 o 
   9  10   6        1.02       -0.05      0.32 o 
 -12  11   6        0.03        1.38     15.05 o 
 -11  11   6       48.33       39.12     32.81 o 
 -10  11   6      299.13      315.54     23.94 o 
  -9  11   6      107.14      136.75     23.43 o 
  -8  11   6      878.89      975.57     24.56 o 
  -7  11   6      187.58      158.35     17.98 o 
  -6  11   6      281.72      271.50     17.17 o 
  -5  11   6      386.04      388.77     16.33 o 
  -4  11   6      139.20       97.14     15.33 o 
  -3  11   6       91.47      107.16     14.71 o 
  -2  11   6       46.58       24.35     26.22 o 
  -1  11   6      557.47      660.46     29.13 o 
   0  11   6       29.17       23.60     17.75 o 
   1  11   6       60.06       35.52     17.65 o 
   2  11   6      183.37      209.31     23.73 o 
   3  11   6      438.99      501.65     20.77 o 
   4  11   6        1.99       -2.57     10.70 o 
   5  11   6        0.05       -1.99      7.34 o 
   6  11   6      158.72      140.93     33.26 o 
   7  11   6       41.04       41.50     39.27 o 
   8  11   6        4.78        2.64     21.94 o 
   9  11   6      121.98       79.59     39.31 o 
 -11  12   6       50.59       69.71     29.47 o 
 -10  12   6      668.96      797.19     28.31 o 
  -9  12   6        9.43        9.30     21.93 o 
  -8  12   6        3.26       -1.60      8.04 o 
  -7  12   6        3.50       -4.25      9.99 o 
  -6  12   6      196.56      223.39     16.01 o 
  -5  12   6       84.55       64.64     18.97 o 
  -4  12   6      179.26      205.98     18.33 o 
  -3  12   6      131.96      164.38     21.99 o 
  -2  12   6       11.91       12.61     18.25 o 
  -1  12   6      279.31      228.80     18.99 o 
   0  12   6      232.50      209.25     20.96 o 
   1  12   6      782.16      843.21     37.03 o 
   2  12   6      816.14      851.51     25.88 o 
   3  12   6      323.27      316.34     22.17 o 
   4  12   6       62.73       50.61     24.92 o 
   5  12   6        7.53       -3.09      9.70 o 
   6  12   6       39.85       57.30     31.92 o 
   7  12   6       60.95       47.05     41.00 o 
   8  12   6       47.49       45.97     44.40 o 
 -10  13   6        1.75      -13.23     22.32 o 
  -9  13   6        0.57       -2.08     18.04 o 
  -8  13   6        5.98       -4.17     11.14 o 
  -7  13   6        4.49       12.70     20.46 o 
  -6  13   6        2.65       -2.98      8.28 o 
  -5  13   6      508.64      479.04     22.19 o 
  -4  13   6        7.38        0.58      2.54 o 
  -3  13   6        0.70       -7.02     14.68 o 
  -2  13   6       47.49       39.10     27.95 o 
  -1  13   6       12.28       -0.03     10.71 o 
   0  13   6      391.92      352.11     29.54 o 
   1  13   6      530.45      590.94     23.87 o 
   2  13   6       66.63       32.55     25.75 o 
   3  13   6      234.88      239.95     25.53 o 
   4  13   6       57.09       84.81     24.95 o 
   5  13   6        4.76       -2.50      9.91 o 
   6  13   6       22.68        1.26      6.83 o 
   7  13   6       68.37       45.66     45.45 o 
  -9  14   6        6.08        0.24      5.34 o 
  -8  14   6       24.45       23.15     27.09 o 
  -7  14   6       15.89        0.32     14.82 o 
  -6  14   6       15.71       -1.01     12.38 o 
  -5  14   6       83.61       91.87     25.32 o 
  -4  14   6      352.46      419.31     26.61 o 
  -3  14   6       12.56       10.52     41.20 o 
  -2  14   6       24.95       44.61     25.90 o 
  -1  14   6       10.37       14.58     25.08 o 
   0  14   6       99.99       76.91     34.29 o 
   1  14   6      235.70      220.49     25.51 o 
   2  14   6       44.23       31.73     31.22 o 
   3  14   6        8.51       -7.95     13.88 o 
   4  14   6       54.80       38.79     40.39 o 
   5  14   6       10.23       -4.13     20.96 o 
   6  14   6       41.46       36.52     54.94 o 
  -7  15   6       56.08       40.88     30.54 o 
  -6  15   6      439.61      502.32     29.17 o 
  -5  15   6       28.68       17.39     29.54 o 
  -4  15   6      235.37      234.29     29.59 o 
  -3  15   6       29.28       16.93     70.56 o 
  -2  15   6       19.66       11.95     21.04 o 
  -1  15   6      159.12      161.74     30.98 o 
   0  15   6       22.48        8.62     70.89 o 
   1  15   6      108.98       92.20     44.56 o 
   2  15   6       38.53       21.21    129.86 o 
   3  15   6      205.00      182.59     40.39 o 
   4  15   6       11.77        0.99      7.04 o 
  -4  16   6        1.17      -14.29     22.71 o 
  -3  16   6       36.47       34.23     42.33 o 
  -2  16   6       26.55       13.16    113.44 o 
  -1  16   6        0.02       10.38    873.04 o 
   0  16   6        9.03      -16.25     23.03 o 
   1  16   6      116.36      126.21     48.01 o 
 -15   1   7      252.72      246.44     19.90 o 
 -14   1   7       29.43       27.21     21.03 o 
 -13   1   7       18.56       18.26     17.79 o 
 -12   1   7      170.28      171.12     10.04 o 
 -11   1   7       79.02       73.84      9.86 o 
 -10   1   7      733.56      772.31     12.79 o 
  -9   1   7      168.17      177.59      8.13 o 
  -8   1   7       40.84       34.21      6.63 o 
  -7   1   7      933.81     1007.93     13.29 o 
  -6   1   7      265.38      230.34      6.37 o 
  -5   1   7     1745.63     1743.28     52.38 o 
  -4   1   7     4652.53     4683.56     34.81 o 
  -3   1   7     1429.77     1381.71     20.59 o 
  -2   1   7      732.42      676.89     11.52 o 
  -1   1   7      316.00      314.53      7.63 o 
   0   1   7       89.36      102.04      5.30 o 
   1   1   7      120.28      104.47      6.36 o 
   2   1   7      807.22      805.16     10.39 o 
   3   1   7       49.25       42.47      8.15 o 
   4   1   7      502.68      484.46     11.46 o 
   5   1   7      262.57      277.03      9.68 o 
   6   1   7      671.47      709.58     26.11 o 
   7   1   7      776.68      802.67     28.11 o 
   8   1   7      682.92      731.18     40.06 o 
   9   1   7      116.39       84.38     26.69 o 
  10   1   7        0.77       -2.57      4.69 o 
  11   1   7       20.41       -8.50     40.12 o 
  12   1   7      145.17       89.31     42.29 o 
 -15   2   7       57.60       77.61     32.53 o 
 -14   2   7      223.58      226.61     19.78 o 
 -13   2   7       71.99       65.29     14.79 o 
 -12   2   7      221.41      221.70     12.52 o 
 -11   2   7       20.59       13.20     11.09 o 
 -10   2   7        1.59       -0.03      1.90 o 
  -9   2   7       13.75       10.08      8.55 o 
  -8   2   7      120.69      131.89      7.67 o 
  -7   2   7       49.36       55.35      5.97 o 
  -6   2   7      522.95      498.37      8.39 o 
  -5   2   7     1776.84     1757.96     17.07 o 
  -4   2   7       45.71       11.98      9.17 o 
  -3   2   7     2879.29     3014.95     36.01 o 
  -2   2   7      561.79      633.42     28.04 o 
  -1   2   7      812.84      767.70     19.84 o 
   0   2   7      798.50      741.50      8.43 o 
   1   2   7     3201.07     3349.27     39.61 o 
   2   2   7        0.63       -1.74      3.85 o 
   3   2   7      145.40      140.85      9.82 o 
   4   2   7        0.47        2.74      3.73 o 
   5   2   7       79.24       79.48     11.83 o 
   6   2   7        4.79        4.75      8.74 o 
   7   2   7        3.58       -0.77     11.51 o 
   8   2   7      122.12      109.33     24.43 o 
   9   2   7       94.35       80.21     27.74 o 
  10   2   7       26.18       -1.76     33.77 o 
  11   2   7       21.17       28.66     43.57 o 
  12   2   7      113.62      124.37     42.97 o 
 -15   3   7      297.48      320.31     28.25 o 
 -14   3   7      123.63      140.26     20.59 o 
 -13   3   7      127.90      124.21     18.81 o 
 -12   3   7        6.54       -4.93      7.64 o 
 -11   3   7       19.65        4.37      6.42 o 
 -10   3   7      288.01      308.97     11.41 o 
  -9   3   7      475.98      522.62     11.23 o 
  -8   3   7        1.19       -0.26      3.56 o 
  -7   3   7        0.55       -0.18      1.11 o 
  -6   3   7       78.78       70.18      4.90 o 
  -5   3   7      190.58      184.40      7.42 o 
  -4   3   7      463.18      522.33     16.97 o 
  -3   3   7       13.93        4.67     16.10 o 
  -2   3   7       89.91       76.54      4.06 o 
  -1   3   7      333.79      381.57      9.49 o 
   0   3   7       18.41       31.31      7.54 o 
   1   3   7     2657.83     2704.84     22.72 o 
   2   3   7      930.17     1053.57     18.18 o 
   3   3   7       12.06        9.09      9.79 o 
   4   3   7      353.72      397.50     18.53 o 
   5   3   7       64.54       55.31     17.38 o 
   6   3   7        3.69        7.40     11.89 o 
   7   3   7     1338.04     1498.78     34.82 o 
   8   3   7       16.05        6.60     34.55 o 
   9   3   7        2.88        8.23     19.07 o 
  10   3   7        3.56        8.26     20.75 o 
  11   3   7        0.45      -12.60     33.20 o 
 -15   4   7       33.97       25.71     42.14 o 
 -14   4   7       46.66       64.47     27.46 o 
 -13   4   7       22.22        8.11     17.47 o 
 -12   4   7       27.50       15.43     16.34 o 
 -11   4   7        8.83       -4.25      8.24 o 
 -10   4   7      343.90      358.73     10.93 o 
  -9   4   7       45.18       38.98      8.64 o 
  -8   4   7        1.03        0.87      4.80 o 
  -7   4   7      211.69      192.43      6.72 o 
  -6   4   7     1331.63     1376.94     12.12 o 
  -5   4   7      109.34      102.74      6.45 o 
  -4   4   7      674.27      684.94     14.05 o 
  -3   4   7       81.51       87.31      6.03 o 
  -1   4   7        0.38       -2.74      2.48 o 
   0   4   7      311.64      299.95      9.96 o 
   1   4   7     1487.92     1533.40     18.27 o 
   2   4   7       43.59       39.91     10.11 o 
   3   4   7      819.30      857.22     19.10 o 
   4   4   7       99.64      119.24     15.44 o 
   5   4   7       95.81      116.79     26.90 o 
   6   4   7      633.54      705.46     25.72 o 
   7   4   7       76.54       70.03     18.34 o 
   8   4   7        0.09       -1.45     68.82 o 
   9   4   7        5.00        9.15     26.36 o 
  10   4   7       13.68       -5.69     45.79 o 
  11   4   7      209.12      220.63     40.96 o 
 -15   5   7       83.61       88.24     34.86 o 
 -14   5   7      359.02      405.32     26.76 o 
 -13   5   7       26.91       40.14     25.75 o 
 -12   5   7       37.45       17.53     15.69 o 
 -11   5   7      152.72      171.11     19.42 o 
 -10   5   7      719.24      742.64     15.65 o 
  -9   5   7       27.20       26.39     10.39 o 
  -8   5   7       78.15       70.61      8.32 o 
  -7   5   7        0.07       -0.90      4.56 o 
  -6   5   7     1038.22     1046.17      9.82 o 
  -5   5   7      397.15      433.37     10.81 o 
  -4   5   7       44.40       33.63      7.24 o 
  -3   5   7      176.08      151.50      7.42 o 
  -2   5   7      294.63      316.52     12.47 o 
  -1   5   7       11.81        4.92     26.49 o 
   0   5   7        7.85       13.94      9.63 o 
   1   5   7      136.78      132.83      8.69 o 
   2   5   7        6.75       15.05      6.62 o 
   3   5   7      255.59      236.91     13.31 o 
   4   5   7      383.19      367.47     15.94 o 
   5   5   7      288.12      319.24     20.23 o 
   6   5   7       79.98       63.43     22.33 o 
   7   5   7       63.26       52.04     19.62 o 
   8   5   7       75.01       40.93     21.09 o 
   9   5   7        6.69        1.46    279.77 o 
  10   5   7        0.31      -13.79     50.07 o 
  11   5   7      115.78      133.49     37.21 o 
 -14   6   7       53.09       42.36     29.86 o 
 -13   6   7        0.09       -6.85     26.03 o 
 -12   6   7      253.32      242.45     20.88 o 
 -11   6   7       29.63       19.14     18.95 o 
 -10   6   7      964.23     1106.58     26.77 o 
  -9   6   7      119.45       97.38     12.59 o 
  -8   6   7      177.93      175.60     11.68 o 
  -7   6   7       12.19        9.66      9.39 o 
  -6   6   7       39.82       30.87      6.46 o 
  -5   6   7      176.10      175.96      8.79 o 
  -4   6   7     1170.89     1230.17     10.79 o 
  -3   6   7      962.05      946.83     12.79 o 
  -2   6   7      390.68      186.59     15.89 o 
  -1   6   7      243.65      257.28     13.38 o 
   0   6   7        0.33        0.24      1.34 o 
   1   6   7       24.94       17.05      7.89 o 
   2   6   7     1573.48     1672.76     25.28 o 
   3   6   7       67.50       61.60     11.63 o 
   4   6   7       63.98       58.89     13.99 o 
   5   6   7      653.49      691.78     25.73 o 
   6   6   7      377.17      297.25     20.73 o 
   7   6   7     3450.83     3678.38     55.38 o 
   8   6   7      232.87      212.82     27.24 o 
   9   6   7       26.07       18.43     55.79 o 
  10   6   7       28.89        6.37    109.29 o 
  11   6   7       15.05       -5.10     35.82 o 
 -14   7   7       80.01       57.06     28.55 o 
 -13   7   7      106.06      139.81     23.97 o 
 -12   7   7       47.53       40.34     21.86 o 
 -11   7   7      311.25      301.02     21.18 o 
 -10   7   7      208.22      219.52     18.42 o 
  -9   7   7       78.29       72.82     17.42 o 
  -8   7   7      179.01      164.49     16.46 o 
  -7   7   7       11.63        5.20      8.02 o 
  -6   7   7      195.33      189.13     12.56 o 
  -5   7   7      515.69      496.53     11.73 o 
  -4   7   7        5.49        1.42      3.68 o 
  -3   7   7      138.85      148.98     12.56 o 
  -2   7   7      353.21      345.05     21.76 o 
  -1   7   7       81.86       85.67     15.11 o 
   0   7   7       37.20       48.99     12.78 o 
   1   7   7      976.22      963.90     24.27 o 
   2   7   7        8.80        2.92      7.93 o 
   3   7   7     1191.74     1211.10     24.65 o 
   4   7   7       10.26       25.09     13.18 o 
   5   7   7      352.78      343.07     17.41 o 
   6   7   7       55.72       53.18     22.56 o 
   7   7   7        2.99        3.95     14.86 o 
   8   7   7      451.02      508.12     29.98 o 
   9   7   7        3.59       -2.65     15.00 o 
  10   7   7       26.45       -2.79     22.90 o 
 -13   8   7        7.97       11.20     20.07 o 
 -12   8   7        0.80      -10.98     14.63 o 
 -11   8   7      135.39      154.96     22.83 o 
 -10   8   7      302.24      289.41     19.88 o 
  -9   8   7      337.27      324.32     19.59 o 
  -8   8   7       48.87       49.43     15.53 o 
  -7   8   7      165.55      128.68     14.22 o 
  -6   8   7      998.91     1084.81     21.96 o 
  -5   8   7     1939.81     2087.89     45.62 o 
  -4   8   7     1167.88     1187.77     25.01 o 
  -3   8   7       21.89       30.12     14.41 o 
  -2   8   7        2.03       10.74     18.30 o 
  -1   8   7        1.34        6.43     20.63 o 
   0   8   7      160.82      127.52     14.38 o 
   1   8   7     2012.23     2112.73     29.56 o 
   2   8   7      665.95      646.21     14.94 o 
   3   8   7     1244.94     1238.20     26.04 o 
   4   8   7       30.21       17.55     15.69 o 
   5   8   7      194.29      147.35     19.05 o 
   6   8   7      359.46      391.53     39.35 o 
   7   8   7       51.17       83.35     28.17 o 
   8   8   7       61.93       30.53     26.38 o 
   9   8   7      148.38      107.51     29.58 o 
  10   8   7        1.72       -4.19     14.79 o 
 -13   9   7        0.06        7.43     34.18 o 
 -12   9   7        4.44       11.23     22.59 o 
 -11   9   7      183.48      195.49     21.18 o 
 -10   9   7      621.94      692.71     36.50 o 
  -9   9   7      112.47       83.12     20.26 o 
  -8   9   7        0.05       -1.33      5.37 o 
  -7   9   7       39.21       28.37     16.67 o 
  -6   9   7      107.40       91.25     13.29 o 
  -5   9   7       68.35       55.64     16.61 o 
  -4   9   7       15.37       13.13     10.83 o 
  -3   9   7       87.14       73.57     14.52 o 
  -2   9   7       14.49       19.03     43.88 o 
  -1   9   7        5.39        4.81     15.92 o 
   0   9   7       95.15       84.12     15.00 o 
   1   9   7       11.28       14.69     13.07 o 
   2   9   7      871.93      892.43     17.49 o 
   3   9   7        5.37       -0.14      3.28 o 
   4   9   7      327.15      311.17     19.13 o 
   5   9   7       17.90       -0.18     12.68 o 
   6   9   7       71.14       68.00     28.57 o 
   7   9   7       44.95       23.56     28.70 o 
   8   9   7        0.37       -5.88     29.90 o 
   9   9   7        0.31       -0.11      5.46 o 
 -12  10   7        1.16       -2.58     25.96 o 
 -11  10   7       44.48       27.86     23.68 o 
 -10  10   7      620.06      826.90     27.62 o 
  -9  10   7      862.80     1055.05     25.78 o 
  -8  10   7       10.39        0.44      2.83 o 
  -7  10   7     2022.76     2247.85     33.00 o 
  -6  10   7      537.44      611.36     20.02 o 
  -5  10   7       72.30       58.13     15.47 o 
  -4  10   7      429.32      376.15     18.69 o 
  -3  10   7      151.02      187.18     17.20 o 
  -2  10   7       12.66       15.75     20.21 o 
  -1  10   7      124.21      165.33     21.85 o 
   0  10   7       28.32       15.56     14.31 o 
   1  10   7      873.44      941.31     24.78 o 
   2  10   7     1467.64     1659.83     30.63 o 
   3  10   7      412.67      377.56     19.54 o 
   4  10   7        2.89       -5.98     25.43 o 
   5  10   7        6.81        0.23      2.53 o 
   6  10   7      151.87      174.25     32.89 o 
   7  10   7      335.45      340.39     44.36 o 
   8  10   7        8.96       -1.39      7.10 o 
   9  10   7        5.28        3.14     14.19 o 
 -11  11   7       78.87       70.40     28.58 o 
 -10  11   7       24.27        5.53     11.36 o 
  -9  11   7      561.26      599.44     22.03 o 
  -8  11   7       87.67       69.59     17.70 o 
  -7  11   7       28.68       17.25     27.18 o 
  -6  11   7       83.64       75.52     17.41 o 
  -5  11   7        7.49        7.42     12.20 o 
  -4  11   7       50.19       41.47     19.30 o 
  -3  11   7       96.56       99.23     20.65 o 
  -2  11   7        5.23       -0.59      1.32 o 
  -1  11   7       20.04        7.91     13.77 o 
   0  11   7     1625.51     1864.38     34.93 o 
   1  11   7     1529.24     1640.56     35.20 o 
   2  11   7       26.56       25.71     35.63 o 
   3  11   7       48.25       49.07     23.84 o 
   4  11   7      978.95     1095.91     39.81 o 
   5  11   7       32.08        0.82     22.52 o 
   6  11   7       95.27       98.68     32.11 o 
   7  11   7        0.01      -14.58     25.00 o 
   8  11   7      208.82      219.43     39.40 o 
 -11  12   7        1.24       -5.72     24.24 o 
 -10  12   7      106.03       80.20     24.81 o 
  -9  12   7       50.82       29.17     25.77 o 
  -8  12   7        2.98        2.06     12.46 o 
  -7  12   7       70.36       67.61     21.92 o 
  -6  12   7      102.53       90.89     21.60 o 
  -5  12   7       16.12       10.03     53.50 o 
  -4  12   7       69.91       56.41     23.88 o 
  -3  12   7      155.53      159.96     21.13 o 
  -2  12   7       17.12       13.34     45.34 o 
  -1  12   7      131.34      131.68     22.19 o 
   0  12   7       69.09       40.75     24.24 o 
   1  12   7      434.06      449.95     33.94 o 
   2  12   7        2.81        0.74      7.81 o 
   3  12   7        1.15      -11.07     17.45 o 
   4  12   7      444.90      525.16     26.46 o 
   5  12   7      531.44      636.16     26.38 o 
   6  12   7       43.06       38.19     49.77 o 
   7  12   7        0.03       -0.45     15.48 o 
  -9  13   7      177.45      148.51     25.10 o 
  -8  13   7       10.66       13.20     16.43 o 
  -7  13   7      124.17      126.27     23.39 o 
  -6  13   7        2.72       -9.22      9.42 o 
  -5  13   7        7.20        2.94      7.25 o 
  -4  13   7       21.31       -1.86      4.18 o 
  -3  13   7       20.45       14.11     52.49 o 
  -2  13   7       15.79       14.34     28.00 o 
  -1  13   7       87.85       48.98     29.66 o 
   0  13   7       74.55       62.83     27.46 o 
   1  13   7       80.23       78.43     37.84 o 
   2  13   7       55.51       56.63     29.16 o 
   3  13   7       73.56       68.61     39.82 o 
   4  13   7       24.55       28.68     40.55 o 
   5  13   7       99.18       74.99     32.07 o 
   6  13   7       33.16       48.03     36.11 o 
  -8  14   7       19.66       -8.92     20.28 o 
  -7  14   7       34.74       13.55     38.73 o 
  -6  14   7        0.01        2.02     10.20 o 
  -5  14   7      261.14      346.06     28.20 o 
  -4  14   7        5.82       -2.17      3.89 o 
  -3  14   7        0.54        5.96     50.57 o 
  -2  14   7      284.61      346.18     24.64 o 
  -1  14   7       16.54       39.31     36.54 o 
   0  14   7        0.81       -2.18     88.90 o 
   1  14   7      169.50      134.77     40.68 o 
   2  14   7       11.57       -7.83     13.85 o 
   3  14   7        3.02      -18.53     54.21 o 
   4  14   7       20.59        2.88     28.61 o 
  -6  15   7       45.36       31.15     35.25 o 
  -5  15   7       53.25       50.15     33.95 o 
  -4  15   7       29.70       14.25     30.00 o 
  -3  15   7       12.34        1.55     10.38 o 
  -2  15   7        4.27      -15.52     48.02 o 
  -1  15   7        9.84       -5.40     30.89 o 
   0  15   7       80.98       67.87     36.89 o 
   1  15   7      152.26      141.43     43.61 o 
   2  15   7       35.94       -2.47     17.79 o 
 -15   0   8        3.31       -7.47     24.81 o 
 -14   0   8       25.81       22.37     32.35 o 
 -13   0   8        0.54      -12.18     13.78 o 
 -12   0   8       69.41       36.91     16.90 o 
 -11   0   8     1447.75     1601.74     27.25 o 
 -10   0   8      942.32      966.24     21.29 o 
  -9   0   8      521.93      525.07     18.65 o 
  -8   0   8      388.99      369.04     11.50 o 
  -7   0   8     2694.45     2803.14     32.31 o 
  -6   0   8       29.93       26.84      9.38 o 
  -5   0   8     1735.14     1755.80     49.57 o 
  -4   0   8        0.00        1.80      3.14 o 
  -3   0   8      941.79      842.38     28.47 o 
  -2   0   8     1782.02     1732.92     42.47 o 
  -1   0   8     1278.95     1371.62     23.83 o 
   0   0   8      181.23      165.53      9.44 o 
   1   0   8      116.37      154.35      9.48 o 
   2   0   8       58.59       74.43     12.03 o 
   3   0   8      331.57      366.01     12.86 o 
   4   0   8       29.27       18.39     11.67 o 
   5   0   8     1849.19     2018.54     32.04 o 
   6   0   8      227.29      205.07     30.73 o 
   7   0   8      450.00      392.75     31.82 o 
   8   0   8       99.95       94.59     34.91 o 
   9   0   8      867.67      806.67     45.34 o 
  10   0   8        3.21       -1.55      6.92 o 
  11   0   8       20.90      -13.11     29.18 o 
 -15   1   8        7.07       -3.59      4.35 o 
 -14   1   8      184.14      179.14     19.91 o 
 -13   1   8      414.36      444.01     13.60 o 
 -12   1   8      238.13      248.82     12.27 o 
 -11   1   8       53.49       44.34      9.52 o 
 -10   1   8      665.37      674.49     12.22 o 
  -9   1   8        0.25       -0.65      1.78 o 
  -8   1   8       21.27       19.36      6.61 o 
  -7   1   8       17.94       16.42      6.35 o 
  -6   1   8       26.74       22.31      5.30 o 
  -5   1   8      178.90      131.28      8.23 o 
  -4   1   8       74.15       72.44      8.89 o 
  -3   1   8      863.61      938.96     27.72 o 
  -2   1   8      256.42      254.09     10.49 o 
  -1   1   8     2468.80     2573.21     25.39 o 
   0   1   8       31.93       29.45      6.26 o 
   1   1   8      193.91      211.69      7.10 o 
   2   1   8      373.07      355.03      8.55 o 
   3   1   8       79.74       79.56      8.60 o 
   4   1   8      305.85      304.97     10.79 o 
   5   1   8      230.24      234.39      9.62 o 
   6   1   8      252.62      269.55     20.09 o 
   7   1   8        0.24       -5.55     51.62 o 
   8   1   8      383.63      406.09     27.32 o 
   9   1   8       11.25       -2.96     20.89 o 
  10   1   8       32.48       33.38     45.24 o 
  11   1   8        4.77       -8.24     33.94 o 
 -15   2   8       22.88       15.17     42.52 o 
 -14   2   8        0.16       -6.13      6.73 o 
 -13   2   8       68.23       56.04     14.08 o 
 -12   2   8      357.65      305.10     13.52 o 
 -11   2   8        0.72       -0.85      5.65 o 
 -10   2   8      110.11      101.39      9.45 o 
  -9   2   8      204.76      188.90      7.49 o 
  -8   2   8       16.31        9.09      7.06 o 
  -7   2   8      100.61       94.01      6.42 o 
  -6   2   8      116.37      116.71      6.89 o 
  -5   2   8        0.44        5.83      5.50 o 
  -4   2   8      627.22      503.73    110.28 o 
  -3   2   8      769.18      807.90     17.98 o 
  -2   2   8       22.67       13.75      7.84 o 
  -1   2   8        0.02       -2.50      1.71 o 
   0   2   8      200.13      191.61      8.42 o 
   1   2   8     2771.15     2913.04     41.15 o 
   2   2   8      306.56      284.74     10.89 o 
   3   2   8       52.75       55.91     10.40 o 
   4   2   8       44.98       34.31      9.64 o 
   5   2   8       68.86       55.11     11.80 o 
   6   2   8     1164.50     1336.86     31.82 o 
   7   2   8      265.07      260.35     21.69 o 
   8   2   8      442.67      475.85     25.62 o 
   9   2   8        9.85       15.46     33.45 o 
  10   2   8       84.36       46.80     32.75 o 
  11   2   8      161.35      153.08     42.74 o 
 -15   3   8        0.09      -13.02     24.08 o 
 -14   3   8       12.50       -1.13      9.13 o 
 -13   3   8       25.22       11.63      9.45 o 
 -12   3   8      315.58      327.50     14.01 o 
 -11   3   8      238.11      241.84     12.51 o 
 -10   3   8      343.64      378.28     11.55 o 
  -9   3   8        0.82       -2.87      7.75 o 
  -8   3   8       16.30        8.33      8.66 o 
  -7   3   8       38.50       37.02      5.85 o 
  -6   3   8        0.13        0.03      4.58 o 
  -5   3   8      318.71      329.33      8.79 o 
  -4   3   8      390.84      432.47     15.16 o 
  -3   3   8      214.20      206.90     11.67 o 
  -2   3   8      815.72      792.21     29.79 o 
  -1   3   8      484.52      508.79     15.19 o 
   0   3   8        2.51        2.14      8.57 o 
   1   3   8      579.59      687.77     13.61 o 
   2   3   8      150.23      129.61      9.96 o 
   3   3   8      117.62       91.38      9.98 o 
   4   3   8     1004.88     1059.92     26.60 o 
   5   3   8       18.25        9.54     11.54 o 
   6   3   8      213.17      192.94     19.69 o 
   7   3   8       40.37       35.43     18.10 o 
   8   3   8       66.32       46.77     26.53 o 
   9   3   8       21.15       23.99     32.32 o 
  10   3   8       63.43       67.42     34.59 o 
  11   3   8       59.26       29.42     35.82 o 
 -15   4   8        1.37       -6.25     26.72 o 
 -14   4   8       26.63       22.70     23.15 o 
 -13   4   8       20.33        9.10     17.71 o 
 -12   4   8      252.68      246.78     14.93 o 
 -11   4   8        3.71        2.86      4.14 o 
 -10   4   8        2.76       -0.06      2.01 o 
  -9   4   8       37.06       13.98     16.52 o 
  -8   4   8      187.44      178.59     10.37 o 
  -7   4   8      779.56      822.65     12.93 o 
  -6   4   8       89.30       90.18      7.19 o 
  -5   4   8       11.54       15.35      7.99 o 
  -4   4   8     1137.15     1189.09     16.91 o 
  -3   4   8       44.55       31.51      3.92 o 
  -2   4   8       78.28       88.73     13.72 o 
  -1   4   8     1652.79     1725.57     46.17 o 
   0   4   8      394.03      409.82     11.06 o 
   1   4   8        0.08       -0.45      1.75 o 
   2   4   8      900.99     1072.17     20.24 o 
   3   4   8        8.20        9.44     39.74 o 
   4   4   8      569.02      649.80     23.18 o 
   5   4   8       30.40       11.22     21.79 o 
   6   4   8      190.26      170.41     20.50 o 
   7   4   8        3.35       -0.38      5.40 o 
   8   4   8      169.33      145.20     23.95 o 
   9   4   8        7.53        7.55     36.44 o 
  10   4   8        0.51       -0.69     45.06 o 
 -14   5   8        0.68       -5.77     10.68 o 
 -13   5   8       30.92       32.01     28.83 o 
 -12   5   8       60.98       39.63     23.52 o 
 -11   5   8        2.40        0.07      0.85 o 
 -10   5   8       73.00       58.45     15.42 o 
  -9   5   8     1709.36     1947.64     33.54 o 
  -8   5   8       98.79       88.27     11.49 o 
  -7   5   8      378.65      416.06     10.21 o 
  -6   5   8     1021.58     1056.53     14.61 o 
  -5   5   8      161.14      152.31      9.48 o 
  -4   5   8      496.67      524.36     19.85 o 
  -3   5   8      466.02      480.82     13.91 o 
  -2   5   8        0.17        4.40     15.76 o 
  -1   5   8     1566.06     1686.00     89.81 o 
   0   5   8      167.91      170.59     10.67 o 
   1   5   8       28.68       15.38     12.01 o 
   2   5   8     1319.20     1588.77     25.74 o 
   3   5   8     1056.15     1095.64     22.74 o 
   4   5   8        0.15       -1.52      5.70 o 
   5   5   8      220.44      164.45     21.86 o 
   6   5   8      294.28      282.51     23.29 o 
   7   5   8       56.87       83.57     26.50 o 
   8   5   8       17.44       17.60     26.01 o 
   9   5   8       22.48       20.35     86.31 o 
  10   5   8       80.70       69.55     35.80 o 
 -14   6   8        0.72       -0.20      4.91 o 
 -13   6   8        0.62       -7.50     15.26 o 
 -12   6   8      161.29      185.16     24.11 o 
 -11   6   8       12.75        5.99     12.51 o 
 -10   6   8      192.17      179.08     20.16 o 
  -9   6   8      104.15       91.11     16.20 o 
  -8   6   8       17.28        6.06     11.67 o 
  -7   6   8       28.02       26.30     13.50 o 
  -6   6   8      132.64      131.31      9.78 o 
  -5   6   8      372.75      411.22     11.76 o 
  -4   6   8        0.05        1.83     10.32 o 
  -3   6   8      136.54      127.56     12.44 o 
  -2   6   8       33.10       42.83     16.57 o 
  -1   6   8      347.46      362.73     12.12 o 
   0   6   8      126.24      126.44     11.56 o 
   1   6   8        6.66        8.23     13.78 o 
   2   6   8       84.74       60.07     15.47 o 
   3   6   8        4.94       -0.04      2.73 o 
   4   6   8      273.85      293.88     24.70 o 
   5   6   8        0.34       -6.59     15.37 o 
   6   6   8      267.69      227.06     23.86 o 
   7   6   8      144.64       93.43     26.15 o 
   8   6   8        1.46       -2.14      5.85 o 
   9   6   8       71.88       48.44     32.64 o 
  10   6   8        2.47       -8.83     58.36 o 
 -13   7   8       21.26       33.12     37.51 o 
 -12   7   8       85.02       88.34     23.00 o 
 -11   7   8      229.05      211.78     21.77 o 
 -10   7   8       41.05       24.50     21.15 o 
  -9   7   8       71.64       71.94     16.99 o 
  -8   7   8       10.98       -1.10      6.80 o 
  -7   7   8      669.58      672.74     18.76 o 
  -6   7   8        1.62        4.46      9.62 o 
  -5   7   8      104.80       80.92     14.86 o 
  -4   7   8      288.24      295.69     17.68 o 
  -3   7   8      208.44      215.73     14.31 o 
  -2   7   8      291.40      308.45     22.08 o 
  -1   7   8      360.33      314.18     12.55 o 
   0   7   8      551.07      685.89     16.91 o 
   1   7   8      113.59      109.17     13.40 o 
   2   7   8        6.18       -2.53      9.66 o 
   3   7   8       79.44       94.48     17.31 o 
   4   7   8       49.27       50.24     19.41 o 
   5   7   8        0.15       -4.88      9.35 o 
   6   7   8        6.95       -8.72     14.71 o 
   7   7   8       11.00       32.97     30.03 o 
   8   7   8      330.64      310.42     30.41 o 
   9   7   8       38.57       23.73     43.13 o 
 -13   8   8        1.39       -4.72     33.25 o 
 -12   8   8       36.11       23.86     28.87 o 
 -11   8   8        2.53       -5.45     22.43 o 
 -10   8   8       39.37       31.89     26.50 o 
  -9   8   8        1.25        4.36     13.71 o 
  -8   8   8       17.74       19.86     21.61 o 
  -7   8   8        5.33      -13.94     12.02 o 
  -6   8   8        5.71        1.45      5.64 o 
  -5   8   8        6.28       -0.25      7.01 o 
  -4   8   8      291.14      244.86     14.87 o 
  -3   8   8     1951.70     2051.77     39.00 o 
  -2   8   8      153.47      172.80     21.26 o 
  -1   8   8      231.06      245.54     31.43 o 
   0   8   8      796.28      811.33     16.34 o 
   1   8   8     1085.52     1174.99     27.86 o 
   2   8   8        0.00        0.35     11.85 o 
   3   8   8       45.28       44.75     18.89 o 
   4   8   8        4.78       13.50     32.77 o 
   5   8   8        9.59        0.33     10.30 o 
   6   8   8       53.42       37.23     33.55 o 
   7   8   8       49.17       48.21     31.22 o 
   8   8   8       90.24       59.31     31.26 o 
   9   8   8       34.18       26.20     72.35 o 
 -13   9   8      276.58      368.59     30.78 o 
 -12   9   8        0.98        1.20      6.51 o 
 -11   9   8        4.61        3.07      5.98 o 
 -10   9   8        0.33      -12.74     26.04 o 
  -9   9   8        8.45       -2.34      9.07 o 
  -8   9   8      471.56      474.65     18.11 o 
  -7   9   8       62.29       67.41     18.86 o 
  -6   9   8      295.93      330.64     24.92 o 
  -5   9   8       24.41        7.00     24.07 o 
  -4   9   8      196.55      207.21     17.75 o 
  -3   9   8      173.70      147.64     19.26 o 
  -2   9   8      388.63      404.31     25.86 o 
  -1   9   8      155.54      144.72     16.93 o 
   0   9   8      217.10      250.81     15.34 o 
   1   9   8        0.03       -3.85     12.11 o 
   2   9   8       24.64       17.49     19.47 o 
   3   9   8        0.04        8.11     25.13 o 
   4   9   8      692.73      743.29     23.75 o 
   5   9   8       28.94       -2.66     13.48 o 
   6   9   8      105.83      135.99     30.51 o 
   7   9   8      235.04      168.40     36.16 o 
   8   9   8       58.34       42.65     46.69 o 
 -12  10   8       10.33       -0.44      9.49 o 
 -11  10   8        4.89       -6.21     25.33 o 
 -10  10   8      130.41      159.33     19.77 o 
  -9  10   8      253.47      304.12     18.77 o 
  -8  10   8        5.98        0.19      5.87 o 
  -7  10   8       76.93       73.66     17.02 o 
  -6  10   8      135.37      151.30     19.94 o 
  -5  10   8      186.50      179.38     20.33 o 
  -4  10   8       89.41       57.66     20.02 o 
  -3  10   8       80.78       72.79     27.49 o 
  -2  10   8      566.53      709.85     33.18 o 
  -1  10   8       56.06       67.35     17.36 o 
   0  10   8      177.95      180.84     16.78 o 
   1  10   8       83.30       63.03     25.85 o 
   2  10   8        5.44       24.27     24.54 o 
   3  10   8      138.93      120.48     20.68 o 
   4  10   8       72.60       69.89     24.08 o 
   5  10   8       90.38       63.50     25.78 o 
   6  10   8      115.06       96.75     35.26 o 
   7  10   8      160.19      163.23     40.69 o 
   8  10   8      217.74      229.28     41.78 o 
 -11  11   8       58.19       52.11     28.53 o 
 -10  11   8        7.57        0.66      7.15 o 
  -9  11   8       35.77       40.70     20.15 o 
  -8  11   8       67.49       71.52     22.92 o 
  -7  11   8       92.77       78.50     20.95 o 
  -6  11   8      372.84      374.37     21.36 o 
  -5  11   8       64.86       65.30     19.54 o 
  -4  11   8       53.01       32.19     25.58 o 
  -3  11   8       80.41       61.00     30.41 o 
  -2  11   8      758.06      900.62     37.65 o 
  -1  11   8      307.84      315.03     24.58 o 
   0  11   8       98.13       88.19     19.41 o 
   1  11   8      181.87      223.53     34.98 o 
   2  11   8      130.66      121.34     27.66 o 
   3  11   8        3.10        4.93     59.70 o 
   4  11   8        9.27       -0.07      1.82 o 
   5  11   8       50.81       26.77     32.26 o 
   6  11   8       33.70       30.75     47.28 o 
   7  11   8       76.09      109.32     44.72 o 
 -10  12   8       45.37        9.53     13.86 o 
  -9  12   8       67.45       73.84     24.22 o 
  -8  12   8        1.06        0.92     13.61 o 
  -7  12   8       63.72       36.85     31.49 o 
  -6  12   8       88.60       64.05     23.58 o 
  -5  12   8      268.73      338.81     22.32 o 
  -4  12   8       93.36      107.70     26.06 o 
  -3  12   8      182.66      173.34     32.55 o 
  -2  12   8      277.19      375.18     29.77 o 
  -1  12   8       39.88       33.71     21.39 o 
   0  12   8        6.98       -8.34     17.62 o 
   1  12   8      426.95      398.31     28.40 o 
   2  12   8      162.29       66.34     40.45 o 
   3  12   8       54.09       10.28     43.94 o 
   4  12   8       15.83        3.31     27.27 o 
   5  12   8       37.18       49.17     40.10 o 
   6  12   8       32.97       41.65     67.23 o 
  -9  13   8        0.45       -4.28     14.64 o 
  -8  13   8      118.73      124.91     26.11 o 
  -7  13   8        5.75      -11.54     19.58 o 
  -6  13   8       18.14        2.87      5.62 o 
  -5  13   8       22.02       14.83     45.38 o 
  -4  13   8      516.87      592.96     41.24 o 
  -3  13   8       23.17       18.48     54.31 o 
  -2  13   8        8.82       18.51     32.56 o 
  -1  13   8        0.00      -16.00     19.45 o 
   0  13   8       22.85       22.01     55.40 o 
   1  13   8       14.44       17.02     52.21 o 
   2  13   8      470.44      575.89     33.04 o 
   3  13   8       41.60       23.63     42.16 o 
   4  13   8       17.95       19.17     86.62 o 
   5  13   8       38.83       25.22     35.06 o 
  -7  14   8        6.14       -0.14     19.16 o 
  -6  14   8        0.02       -1.29     13.41 o 
  -5  14   8       20.71        1.93     21.99 o 
  -4  14   8      262.36      282.27     38.83 o 
  -3  14   8        4.41       -6.42     12.02 o 
  -2  14   8       19.17       34.00     66.96 o 
   0  14   8        8.86       -2.55     16.64 o 
   2  14   8      409.84      468.90     42.12 o 
   3  14   8       12.65        3.96    169.02 o 
  -4  15   8      200.39      228.74     44.25 o 
  -2  15   8       22.14       -0.17     13.42 o 
  -1  15   8        0.03        0.39     12.75 o 
   0  15   8        8.28       -3.59     24.37 o 
 -15   1   9        0.16      -14.15     13.22 o 
 -14   1   9        6.73       -2.06     12.35 o 
 -13   1   9       16.43        8.41      9.39 o 
 -12   1   9       46.58       59.84     14.28 o 
 -11   1   9      117.12      110.36     12.36 o 
 -10   1   9      179.10      149.94     10.25 o 
  -9   1   9      628.90      598.80     12.85 o 
  -8   1   9      236.33      216.14      9.09 o 
  -7   1   9     2989.34     3118.07     28.34 o 
  -6   1   9      285.79      261.08     10.62 o 
  -5   1   9        4.09        4.56      6.93 o 
  -4   1   9      814.77      900.19     18.15 o 
  -3   1   9      103.03      108.98     12.74 o 
  -2   1   9       40.31       30.64      6.35 o 
  -1   1   9      365.20      393.87      8.55 o 
   0   1   9      375.43      410.98      8.07 o 
   1   1   9       10.80       20.59      8.01 o 
   2   1   9      208.11      235.86      8.91 o 
   3   1   9      148.26      179.38     10.40 o 
   4   1   9     2077.95     2478.77     25.39 o 
   5   1   9      662.44      735.30     14.41 o 
   6   1   9      560.35      651.62     48.14 o 
   7   1   9      334.85      319.52     27.31 o 
   8   1   9        2.23       -7.86     15.23 o 
   9   1   9        6.09       -3.12     12.64 o 
  10   1   9       20.26        4.13     30.90 o 
 -15   2   9       51.37       82.49     32.61 o 
 -14   2   9        5.07       -3.82     20.62 o 
 -13   2   9       10.00        4.23     13.27 o 
 -12   2   9        3.45        0.72      8.92 o 
 -11   2   9       47.05       38.48     13.37 o 
 -10   2   9      106.47      102.79     11.07 o 
  -9   2   9      345.41      356.61     11.08 o 
  -8   2   9       40.90       31.26     10.48 o 
  -7   2   9      220.68      221.91      8.63 o 
  -6   2   9      131.11      122.92     10.15 o 
  -5   2   9      330.14      350.73     11.62 o 
  -4   2   9       45.64       33.17      8.51 o 
  -3   2   9      130.59      111.60     14.10 o 
  -2   2   9       70.09       65.17      4.05 o 
  -1   2   9      135.79      109.42      5.54 o 
   0   2   9      375.13      363.00      7.94 o 
   1   2   9       75.38       79.02      8.99 o 
   2   2   9      135.10      140.76     10.63 o 
   3   2   9      268.86      240.52     10.86 o 
   4   2   9       67.79       60.40     12.26 o 
   5   2   9      114.29      123.21     14.27 o 
   6   2   9        0.64        3.74     43.57 o 
   7   2   9       36.88        0.34      9.83 o 
   8   2   9      159.36      189.91     30.20 o 
   9   2   9        9.85        4.70    406.84 o 
  10   2   9        4.45      -15.98     23.69 o 
 -14   3   9       84.38       89.64     24.09 o 
 -13   3   9      353.65      388.49     19.73 o 
 -12   3   9        2.29       -3.36      9.34 o 
 -11   3   9      596.36      600.46     14.69 o 
 -10   3   9      102.08       88.61     11.88 o 
  -9   3   9      127.13      115.25     11.84 o 
  -8   3   9      287.06      283.02     11.72 o 
  -7   3   9     1128.48     1205.37     14.82 o 
  -6   3   9       84.06       68.98      8.72 o 
  -5   3   9      104.15      113.91      9.96 o 
  -4   3   9      243.06      260.59     10.48 o 
  -3   3   9        4.80       -0.92      2.41 o 
  -2   3   9      402.84      443.03     23.94 o 
  -1   3   9      782.88      788.32     14.51 o 
   0   3   9      190.88      203.64      9.38 o 
   1   3   9      241.81      231.81     10.34 o 
   2   3   9      236.07      286.07     11.52 o 
   3   3   9      138.10      132.90     11.66 o 
   4   3   9       73.28       54.70     13.95 o 
   5   3   9       53.22       38.65     19.96 o 
   6   3   9       83.60       66.04     20.24 o 
   7   3   9       60.53       37.52     25.11 o 
   8   3   9      140.73      122.33     32.19 o 
   9   3   9      207.17      239.43     38.67 o 
  10   3   9       81.88       51.27     39.65 o 
 -14   4   9       20.23       16.69     37.21 o 
 -13   4   9       11.41       -0.64     11.14 o 
 -12   4   9        6.12        0.27     14.54 o 
 -11   4   9        0.00       -2.05      9.35 o 
 -10   4   9       66.33       61.19     15.32 o 
  -9   4   9       42.77       29.11     14.81 o 
  -8   4   9      458.79      505.16     12.02 o 
  -7   4   9        1.29       -0.99      2.42 o 
  -6   4   9       53.99       45.47     10.05 o 
  -5   4   9      944.96     1018.23     26.98 o 
  -4   4   9       12.47       12.34      8.47 o 
  -3   4   9       37.77       22.25     13.52 o 
  -2   4   9     1069.98     1078.90     26.51 o 
  -1   4   9       49.92       41.96      7.35 o 
   0   4   9       40.96       31.26      9.48 o 
   1   4   9       15.16       16.75      9.69 o 
   2   4   9      621.69      685.87     18.37 o 
   3   4   9        0.22       -2.34      6.65 o 
   4   4   9      137.84      109.40     18.49 o 
   5   4   9      126.89      118.66     23.00 o 
   6   4   9        1.20       -6.66      9.25 o 
   7   4   9       18.11        5.86     21.48 o 
   8   4   9        7.41        0.50     12.34 o 
   9   4   9      112.56      123.15     43.74 o 
  10   4   9        5.19        5.16     65.27 o 
 -14   5   9       10.29        3.68     29.82 o 
 -13   5   9       14.57       19.45     25.91 o 
 -12   5   9      149.05      148.70     19.99 o 
 -11   5   9       38.99       45.45     20.03 o 
 -10   5   9      199.48      225.82     15.83 o 
  -9   5   9       43.95       33.83     15.80 o 
  -8   5   9        3.82        1.21      3.65 o 
  -7   5   9      894.24      867.48     15.29 o 
  -6   5   9      351.30      347.74     12.25 o 
  -5   5   9       10.03        0.60     10.00 o 
  -4   5   9        3.57       11.53     11.72 o 
  -3   5   9       22.53       19.31     12.61 o 
  -2   5   9     1038.58     1107.44     65.23 o 
  -1   5   9       93.65       86.92     11.36 o 
   0   5   9        0.43       -0.28      2.26 o 
   1   5   9      388.10      384.28     11.71 o 
   2   5   9      158.08      186.16     14.53 o 
   3   5   9      481.44      491.97     18.08 o 
   4   5   9       80.38       64.88     21.52 o 
   5   5   9      959.55     1046.38     40.38 o 
   6   5   9       81.30       69.94     26.71 o 
   7   5   9        0.27       -4.79     13.70 o 
   8   5   9       11.76        4.87     22.62 o 
   9   5   9        2.10        1.55     38.74 o 
 -14   6   9        0.16       -2.82     20.72 o 
 -13   6   9       17.76        6.21      8.89 o 
 -12   6   9        0.22      -12.82     16.93 o 
 -11   6   9      162.27      165.17     23.39 o 
 -10   6   9        0.11       -1.49     20.68 o 
  -9   6   9       34.69       26.71     15.89 o 
  -8   6   9        2.00       -4.34      5.12 o 
  -7   6   9      273.00      289.30     11.34 o 
  -6   6   9      225.78      232.57     11.77 o 
  -5   6   9       51.39       58.66     11.90 o 
  -4   6   9      374.16      321.60     14.14 o 
  -3   6   9      225.32      205.53     20.21 o 
  -2   6   9      468.47      453.38     26.45 o 
  -1   6   9       27.87       28.40     16.16 o 
   0   6   9       17.55       10.63     11.17 o 
   1   6   9       12.73        0.40      5.90 o 
   2   6   9      912.21      997.52     22.18 o 
   3   6   9        7.40        7.44     14.95 o 
   4   6   9      154.93      159.33     18.05 o 
   5   6   9       25.62       11.00     37.60 o 
   6   6   9      365.26      342.48     31.30 o 
   7   6   9       15.60       11.20     37.11 o 
   8   6   9      228.78      242.15     32.09 o 
   9   6   9       10.04        6.01    116.58 o 
 -13   7   9       30.05        4.96     22.68 o 
 -12   7   9       21.85       -1.29      9.28 o 
 -11   7   9        2.32        5.13      9.71 o 
 -10   7   9        0.49       -1.50      4.37 o 
  -9   7   9       61.96       61.30     18.39 o 
  -8   7   9      720.22      818.34     23.73 o 
  -7   7   9      127.11      114.68     16.01 o 
  -6   7   9      251.34      283.78     19.07 o 
  -5   7   9      183.02      152.79     16.42 o 
  -4   7   9      718.84      711.41     21.13 o 
  -3   7   9       76.27       73.15     24.58 o 
  -2   7   9        2.09       -3.69     36.10 o 
  -1   7   9        2.96       -1.26     21.31 o 
   0   7   9       34.47       15.61     11.95 o 
   1   7   9       75.62       81.64     14.12 o 
   2   7   9      257.04      253.36     17.47 o 
   3   7   9       57.43       57.18     17.02 o 
   4   7   9       24.72       17.40     26.99 o 
   5   7   9       83.90       66.47     21.50 o 
   6   7   9       31.01       13.69     20.82 o 
   7   7   9       76.08       79.88     35.42 o 
   8   7   9        0.00      -15.81     34.81 o 
   9   7   9        6.76        1.27     11.29 o 
 -13   8   9      358.93      399.41     31.00 o 
 -12   8   9        0.07        9.66     19.78 o 
 -11   8   9      107.22      114.32     27.29 o 
 -10   8   9       34.77        4.39     12.89 o 
  -9   8   9       16.31       18.09     22.51 o 
  -8   8   9        0.09       -8.64     17.53 o 
  -7   8   9      141.88      139.85     16.20 o 
  -6   8   9      211.00      191.89     18.81 o 
  -5   8   9      187.40      178.71     17.21 o 
  -4   8   9      725.93      805.10     34.35 o 
  -3   8   9       73.10       50.35     23.44 o 
  -2   8   9      371.10      325.29     24.49 o 
  -1   8   9       83.08       61.05     16.20 o 
   0   8   9      126.33      120.44     15.74 o 
   1   8   9       88.52       66.84     16.53 o 
   2   8   9      634.37      688.17     37.90 o 
   3   8   9       80.57       48.23     27.56 o 
   4   8   9      284.65      262.50     21.09 o 
   5   8   9       76.15       31.03     32.76 o 
   6   8   9       26.58       19.03     30.80 o 
   7   8   9        1.19        3.52     37.61 o 
   8   8   9       40.47        4.30     23.19 o 
 -12   9   9      253.21      305.84     30.31 o 
 -11   9   9        0.08       -4.10     14.80 o 
 -10   9   9       10.36       -0.90      4.45 o 
  -9   9   9        3.59       -4.47     11.28 o 
  -8   9   9       30.51       21.58     16.58 o 
  -7   9   9       84.71       70.27     23.04 o 
  -6   9   9     1100.99     1239.13     29.74 o 
  -5   9   9        0.18       -9.36     11.66 o 
  -4   9   9        4.99       -0.91     14.60 o 
  -3   9   9        9.17        0.36      8.01 o 
  -2   9   9      657.06      675.66     33.28 o 
  -1   9   9       88.01      108.65     18.48 o 
   0   9   9       87.14       57.64     17.18 o 
   1   9   9     1484.57     1643.77     62.41 o 
   2   9   9       56.13       42.96     26.03 o 
   3   9   9      172.01      142.41     32.89 o 
   4   9   9      110.65       98.89     30.57 o 
   5   9   9       18.65       -1.34      7.60 o 
   6   9   9        0.02       -9.51     30.27 o 
   7   9   9        9.71        1.78     18.80 o 
 -11  10   9        0.69       -2.09      6.04 o 
 -10  10   9       97.42       96.86     22.70 o 
  -9  10   9       60.04       78.51     22.45 o 
  -8  10   9       18.43        1.45     11.45 o 
  -7  10   9       32.05       45.75     22.99 o 
  -6  10   9        0.74       -9.29     30.59 o 
  -5  10   9       70.99       79.05     19.13 o 
  -4  10   9       77.35       62.16     23.17 o 
  -3  10   9      106.23       85.08     28.59 o 
  -2  10   9      763.72      973.00     39.51 o 
  -1  10   9        3.07        1.02      3.53 o 
   0  10   9       91.68      123.44     17.96 o 
   1  10   9      137.58       93.15     29.68 o 
   2  10   9      208.71      257.56     30.26 o 
   3  10   9      182.65      201.51     29.66 o 
   4  10   9       89.01      111.66     31.12 o 
   5  10   9        0.00       -3.23     11.61 o 
   6  10   9      181.08      244.31     54.72 o 
   7  10   9        8.23       -0.09      1.14 o 
 -10  11   9       17.25        1.89     19.35 o 
  -9  11   9        0.18        2.39    111.42 o 
  -8  11   9        8.71        2.61     19.17 o 
  -7  11   9       54.48       19.95     27.04 o 
  -6  11   9       46.15       42.79     35.47 o 
  -5  11   9        0.10        1.12      3.44 o 
  -4  11   9       40.30       46.84     32.27 o 
  -3  11   9      243.83      268.66     30.32 o 
  -2  11   9        0.58       -8.10     10.27 o 
  -1  11   9      723.90      835.87     25.12 o 
   0  11   9        3.58        4.11     29.05 o 
   1  11   9       12.07       12.85     43.23 o 
   2  11   9      351.61      425.51     49.98 o 
   3  11   9       41.76       22.52     45.61 o 
   4  11   9      442.95      547.63     37.83 o 
   5  11   9      184.89      207.61     39.47 o 
   6  11   9       78.66       63.00     78.71 o 
  -9  12   9       66.21       55.72     26.04 o 
  -8  12   9       17.72       11.89     23.04 o 
  -7  12   9      105.48       90.06     28.75 o 
  -6  12   9       20.88       18.80     20.76 o 
  -5  12   9       16.36       15.01     40.60 o 
  -4  12   9        9.37       11.61     54.03 o 
  -3  12   9        1.29       -0.36      4.87 o 
  -2  12   9        5.37        2.29      7.58 o 
  -1  12   9       84.78       55.62     40.14 o 
   0  12   9       47.16       49.24     30.19 o 
   1  12   9        0.06      -14.26     26.92 o 
   2  12   9       24.53       32.53     37.32 o 
   3  12   9       27.30        5.99     19.32 o 
   4  12   9        0.16       -0.62      2.96 o 
  -8  13   9       45.85       40.81     31.96 o 
  -7  13   9      313.00      380.80     29.52 o 
  -6  13   9        6.56       -0.51     14.41 o 
  -5  13   9        8.08       -4.27     21.23 o 
  -4  13   9        0.34        1.64    189.78 o 
  -3  13   9       20.40       31.86     36.23 o 
  -2  13   9       14.49        7.69     55.31 o 
  -1  13   9      194.03      180.72     37.11 o 
   0  13   9        2.11       -5.42     16.80 o 
   1  13   9        2.05       -3.41     19.71 o 
   2  13   9       55.22       34.01     44.04 o 
   3  13   9       93.53       61.79     52.64 o 
  -6  14   9       35.20       66.87     40.57 o 
  -5  14   9        0.03        4.05     33.59 o 
  -4  14   9        6.85       -3.46     10.74 o 
  -3  14   9       21.45       23.40     63.00 o 
  -2  14   9       65.11       33.91     49.98 o 
  -1  14   9        0.34       -4.73     20.58 o 
   0  14   9       60.44       84.22     46.05 o 
   1  14   9        1.51       -8.79     24.49 o 
 -14   0  10        2.97       -0.29      4.33 o 
 -13   0  10        8.06       13.33     26.91 o 
 -12   0  10      142.17      120.60     22.97 o 
 -11   0  10      111.05      107.75     20.46 o 
 -10   0  10      183.69      168.35     17.17 o 
  -9   0  10      361.78      373.50     17.87 o 
  -8   0  10      726.32      740.51     20.93 o 
  -7   0  10     1414.53     1486.04     24.22 o 
  -6   0  10     1483.91     1530.39     28.96 o 
  -5   0  10      705.05      617.26     19.13 o 
  -4   0  10      204.56      192.29     16.16 o 
  -3   0  10      414.18      494.40     30.09 o 
  -2   0  10       52.19       62.21     13.79 o 
  -1   0  10      178.06      172.10     11.83 o 
   0   0  10      277.78      294.26     12.60 o 
   1   0  10       91.80       98.15     10.95 o 
   2   0  10       52.05       43.48     14.64 o 
   3   0  10      177.32      136.25     17.56 o 
   4   0  10        0.48       -5.04      7.33 o 
   5   0  10      388.80      359.38     35.46 o 
   6   0  10      748.39      926.62     45.34 o 
   7   0  10       29.26       14.84     82.26 o 
   8   0  10       11.63       20.62     60.95 o 
   9   0  10       56.71       96.37     56.67 o 
 -14   1  10        1.28       -1.65      5.46 o 
 -13   1  10      100.96      100.35     16.49 o 
 -12   1  10       37.96       29.21     17.39 o 
 -11   1  10      253.18      257.24     12.75 o 
 -10   1  10      135.17      111.40     11.82 o 
  -9   1  10      227.07      226.58     11.58 o 
  -8   1  10       49.62       31.35     12.42 o 
  -7   1  10       91.17       84.57     10.34 o 
  -6   1  10      414.35      392.61     11.99 o 
  -5   1  10      234.22      249.46     11.35 o 
  -4   1  10        7.60        7.52     16.03 o 
  -3   1  10      531.13      550.89     30.13 o 
  -2   1  10      645.52      635.94     15.58 o 
  -1   1  10      705.96      741.53      9.94 o 
   0   1  10      885.02     1023.91     13.58 o 
   1   1  10       40.30       45.22     10.46 o 
   2   1  10       53.56       28.20     12.13 o 
   3   1  10      787.03      812.79     16.61 o 
   4   1  10       76.41       63.03     11.78 o 
   5   1  10      544.09      580.95     25.96 o 
   6   1  10      202.28      190.64     37.42 o 
   7   1  10       15.96       25.19     33.66 o 
   8   1  10        0.87       -4.94      9.49 o 
   9   1  10       33.14       31.07     41.38 o 
 -14   2  10        0.28       -0.45     14.06 o 
 -13   2  10        2.11       -6.16     20.18 o 
 -12   2  10       64.93       49.38     16.53 o 
 -11   2  10       61.10       48.12     14.52 o 
 -10   2  10      206.93      208.84     13.58 o 
  -9   2  10      505.76      520.95     15.11 o 
  -8   2  10      137.60       96.65     10.60 o 
  -7   2  10       28.60       13.88     11.21 o 
  -6   2  10     1196.64     1189.54     19.74 o 
  -5   2  10        0.12       -2.04      5.62 o 
  -4   2  10      223.54      235.66     15.20 o 
  -3   2  10      271.45      253.29     11.63 o 
  -2   2  10       55.57       52.18     12.00 o 
  -1   2  10      522.83      600.55     13.18 o 
   0   2  10       24.11       27.00      8.86 o 
   1   2  10       47.64       54.51     11.04 o 
   2   2  10      143.95      137.80     10.39 o 
   3   2  10        1.45       -2.16      6.09 o 
   4   2  10      152.91      177.87     13.59 o 
   5   2  10      212.29      180.80     20.67 o 
   6   2  10      349.44      405.75     23.07 o 
   7   2  10       87.44       45.51     32.00 o 
   8   2  10        3.20        0.64      3.14 o 
   9   2  10       80.03       43.65     35.95 o 
 -14   3  10       25.36        9.44     17.33 o 
 -13   3  10       86.12       59.69     22.53 o 
 -12   3  10      417.07      444.32     19.21 o 
 -11   3  10       12.62       -8.77     12.00 o 
 -10   3  10        0.14       -6.69     16.27 o 
  -9   3  10      517.21      580.25     19.12 o 
  -8   3  10      141.27      142.15     11.53 o 
  -7   3  10      438.83      468.71     14.06 o 
  -6   3  10      136.06      121.14     11.88 o 
  -5   3  10       16.93       15.27     10.51 o 
  -4   3  10        9.89       17.21     22.48 o 
  -3   3  10      428.21      448.82     20.95 o 
  -2   3  10      211.02      246.09     15.74 o 
  -1   3  10      226.49      261.57     14.46 o 
   0   3  10      214.42      179.69     14.68 o 
   1   3  10      106.82      100.70     11.20 o 
   2   3  10        3.72        0.38      2.44 o 
   3   3  10     1719.07     1900.21     36.83 o 
   4   3  10       12.48        9.38     14.97 o 
   5   3  10      344.63      353.23     23.12 o 
   6   3  10      242.66      250.79     24.63 o 
   7   3  10        7.37       -4.27     13.75 o 
   8   3  10       13.52       12.96     38.01 o 
   9   3  10      103.90       79.24     42.23 o 
 -14   4  10        3.26       -6.44     25.53 o 
 -13   4  10        0.41        6.31     17.79 o 
 -12   4  10        2.90       -3.84      9.87 o 
 -11   4  10       11.23        4.41     20.46 o 
 -10   4  10       51.41       36.57     18.63 o 
  -9   4  10      303.58      308.68     14.66 o 
  -8   4  10      233.20      272.26     12.11 o 
  -7   4  10      134.97      125.33     12.79 o 
  -6   4  10      137.46      120.59     11.40 o 
  -5   4  10        2.38       -4.17      5.94 o 
  -4   4  10      417.46      472.58     18.09 o 
  -3   4  10       30.75       24.12     15.73 o 
  -2   4  10       50.38       74.52     15.22 o 
  -1   4  10        0.22       -5.20      9.95 o 
   0   4  10      182.87      162.25     14.72 o 
   1   4  10       31.80       24.73     16.52 o 
   2   4  10      468.61      486.15     16.91 o 
   3   4  10      924.40      976.93     27.86 o 
   4   4  10      211.32      186.71     22.14 o 
   5   4  10       18.64       29.62     24.41 o 
   6   4  10      194.57      203.51     27.80 o 
   7   4  10       17.16       10.33     38.01 o 
   8   4  10       83.47       62.72     32.36 o 
   9   4  10        5.05       23.99     95.96 o 
 -13   5  10        6.70        0.99      7.21 o 
 -12   5  10      280.91      277.14     24.97 o 
 -11   5  10      103.23      100.46     20.51 o 
 -10   5  10        2.41        0.90      7.29 o 
  -9   5  10        2.99        0.02      3.31 o 
  -8   5  10      171.49      200.04     11.80 o 
  -7   5  10      103.71       60.13     14.75 o 
  -6   5  10       24.44       12.75     12.04 o 
  -5   5  10     1058.27     1104.27     22.44 o 
  -4   5  10      109.39       73.98     16.24 o 
  -3   5  10       75.13       59.23     16.69 o 
  -2   5  10      202.77      212.23     16.84 o 
  -1   5  10     1764.29     1776.55     45.87 o 
   0   5  10       39.29       39.78     16.24 o 
   1   5  10        1.67        2.83     17.41 o 
   2   5  10       64.71       40.33     27.95 o 
   3   5  10      211.95      258.45     35.48 o 
   4   5  10       21.99       13.40     24.66 o 
   5   5  10       44.72       41.46     26.92 o 
   6   5  10      274.18      275.02     27.87 o 
   7   5  10        6.68        1.44     38.44 o 
   8   5  10       46.39       48.14     52.97 o 
 -13   6  10       46.66       41.38     39.18 o 
 -12   6  10        0.17      -10.14     18.18 o 
 -11   6  10        4.95       -4.82     10.90 o 
 -10   6  10        1.64       -6.89     11.34 o 
  -9   6  10        1.27       -2.42      5.05 o 
  -8   6  10       60.72       37.39     14.35 o 
  -7   6  10      608.70      594.30     19.27 o 
  -6   6  10       47.75       48.22     18.34 o 
  -5   6  10       19.41       17.73     17.06 o 
  -4   6  10       37.04       32.83     17.68 o 
  -3   6  10      331.84      365.01     20.03 o 
  -2   6  10      219.64      223.51     24.54 o 
  -1   6  10       15.67       10.62     11.06 o 
   0   6  10       89.15       93.24     21.34 o 
   1   6  10      537.35      515.35     25.90 o 
   2   6  10       34.96       20.52     29.19 o 
   3   6  10       69.02       72.02     28.90 o 
   4   6  10       64.36       55.45     33.37 o 
   6   6  10       50.89       42.93     42.97 o 
   7   6  10        0.40      -16.11     48.98 o 
   8   6  10       16.89        1.29     16.88 o 
 -13   7  10        1.80       -9.12     23.57 o 
 -12   7  10       73.51       81.92     29.46 o 
 -11   7  10        0.07       -3.23     14.65 o 
 -10   7  10        8.91       -7.86     19.49 o 
  -9   7  10       18.05        5.04     13.60 o 
  -8   7  10       33.13       21.29     13.28 o 
  -7   7  10     1210.84     1288.94     30.97 o 
  -6   7  10      229.62      253.17     30.64 o 
  -5   7  10       99.17       62.27     22.50 o 
  -4   7  10      249.11      230.88     24.95 o 
  -3   7  10      490.66      431.40     29.63 o 
  -2   7  10       65.71       61.95     25.35 o 
  -1   7  10        2.29        1.09     16.07 o 
   0   7  10      749.07      778.90     30.16 o 
   1   7  10        6.89       -0.10      2.73 o 
   2   7  10       15.54       12.20     33.52 o 
   3   7  10        0.00        5.20     10.08 o 
   4   7  10     1106.57     1179.13     37.17 o 
   5   7  10       16.51        6.28     20.58 o 
   6   7  10        2.23      -15.43     46.80 o 
   7   7  10       27.97      -14.16     38.28 o 
 -12   8  10       30.30       28.66     27.15 o 
 -11   8  10        0.67        1.01     14.49 o 
 -10   8  10       49.96       36.43     30.38 o 
  -9   8  10        0.09       -1.14      3.46 o 
  -8   8  10       20.66        6.75     12.37 o 
  -7   8  10        0.74       -1.13     12.56 o 
  -6   8  10       47.24       33.15     29.65 o 
  -5   8  10      111.24       77.31     21.51 o 
  -4   8  10       19.63       22.99     32.50 o 
  -3   8  10        9.49        3.05     79.11 o 
  -2   8  10      373.36      389.50     22.22 o 
  -1   8  10     1042.39     1160.57     63.82 o 
   0   8  10       12.18        4.20      4.08 o 
   1   8  10       77.55       65.89     33.76 o 
   2   8  10        2.75       -0.40      1.40 o 
   3   8  10       11.01       -0.70     20.88 o 
   4   8  10        2.97        8.34     18.97 o 
   5   8  10        4.85       -3.78     16.61 o 
   6   8  10       13.93        6.65   3032.31 o 
   7   8  10        6.20       19.71    197.56 o 
 -11   9  10        9.40       -2.51      4.61 o 
 -10   9  10       18.48       18.05     25.80 o 
  -9   9  10       77.68       77.99     22.70 o 
  -8   9  10        0.94        0.05      0.44 o 
  -7   9  10      163.15      147.67     21.09 o 
  -6   9  10       13.77        7.86     20.29 o 
  -5   9  10        3.14        9.07     42.91 o 
  -4   9  10       66.38       64.00     32.96 o 
  -3   9  10       20.81       19.30     31.68 o 
  -2   9  10      597.37      629.26     26.04 o 
  -1   9  10     1579.48     1877.86     33.75 o 
   0   9  10        0.07        3.41      8.20 o 
   1   9  10      113.81      125.10     30.32 o 
   2   9  10       19.26       15.06     35.96 o 
   3   9  10       18.90       17.01     26.04 o 
   4   9  10      123.88       95.58     37.19 o 
   5   9  10       90.70       67.60     70.51 o 
 -10  10  10       40.07       45.13     30.20 o 
  -9  10  10        0.08       -7.11     26.44 o 
  -8  10  10      254.00      297.07     25.01 o 
  -7  10  10       32.33       -3.24     22.08 o 
  -6  10  10       15.71       -0.57      8.50 o 
  -5  10  10       47.27       61.80     30.79 o 
  -4  10  10        0.07      -13.06     22.58 o 
  -3  10  10       46.27       50.76     34.23 o 
  -2  10  10      270.27      262.05     43.09 o 
  -1  10  10      235.22      231.33     20.62 o 
   0  10  10      322.87      326.76     28.50 o 
   1  10  10        6.49       -5.55     22.31 o 
   2  10  10       34.51       11.30     41.35 o 
   3  10  10        0.00       -4.13      9.01 o 
   4  10  10       55.95       30.56     46.69 o 
   5  10  10      126.82      111.80     59.91 o 
  -9  11  10        4.04       -4.04     21.76 o 
  -8  11  10       23.00       18.79     46.30 o 
  -7  11  10       18.47       25.50     29.83 o 
  -6  11  10        7.29       -5.94     12.80 o 
  -5  11  10       73.81       36.11     27.90 o 
  -4  11  10        3.55        6.65     74.84 o 
  -3  11  10       46.91       33.37     55.63 o 
  -2  11  10       84.30       68.21     30.86 o 
  -1  11  10        0.46        9.90     23.09 o 
   0  11  10       27.97       21.79     44.08 o 
   1  11  10       12.86       -5.37     11.84 o 
   2  11  10        7.26        3.43     12.59 o 
   3  11  10       95.57      118.26     42.54 o 
   4  11  10        0.08       -9.14     25.55 o 
  -8  12  10        4.41        4.93     65.28 o 
  -7  12  10      123.67      136.95     27.92 o 
  -6  12  10       49.49       72.91     29.80 o 
  -5  12  10        0.12      -13.66     27.63 o 
  -4  12  10       69.48       48.84     43.24 o 
  -3  12  10       21.10       34.87     55.22 o 
  -2  12  10       66.00       48.57     64.82 o 
  -1  12  10        7.80       -1.10      3.82 o 
   0  12  10      271.67      269.91     36.96 o 
   1  12  10      100.57       71.37     37.35 o 
   2  12  10       25.26        8.83     50.91 o 
   3  12  10      194.00      213.82     41.24 o 
  -6  13  10       25.74       15.41     54.84 o 
  -5  13  10       45.31       58.36     59.13 o 
  -4  13  10        9.27       13.61     46.07 o 
  -3  13  10       46.65       41.56     35.49 o 
  -2  13  10       62.74       63.18     43.51 o 
  -1  13  10      109.47      131.96     39.88 o 
   0  13  10        6.37      -10.79   1008.01 o 
   1  13  10       17.49        0.84      6.19 o 
 -14   1  11       15.96        3.10      5.75 o 
 -13   1  11      149.41      155.45     20.95 o 
 -12   1  11        0.63       -0.66      2.39 o 
 -11   1  11        0.98       -1.85     10.75 o 
 -10   1  11      451.75      450.85     13.61 o 
  -9   1  11      243.83      253.16     11.93 o 
  -8   1  11        1.55        0.56      5.73 o 
  -7   1  11     1512.60     1620.14     22.55 o 
  -6   1  11      753.00      753.83     15.45 o 
  -5   1  11        2.48       -5.40      8.05 o 
  -4   1  11      199.69      172.17     19.60 o 
  -3   1  11        7.33        0.40      7.18 o 
  -2   1  11       63.32       63.09     11.65 o 
  -1   1  11        5.69        3.06      3.35 o 
   0   1  11        1.02        0.00      3.58 o 
   1   1  11       22.04       20.45     16.00 o 
   2   1  11       17.69       22.30     15.69 o 
   3   1  11       30.97       28.13     19.13 o 
   4   1  11     1757.52     2103.02     28.86 o 
   5   1  11      492.25      488.25     34.94 o 
   6   1  11      337.92      352.43     30.07 o 
   7   1  11      293.56      331.40     33.10 o 
   8   1  11       23.85        3.23     31.23 o 
 -14   2  11        0.90      -10.38     14.05 o 
 -13   2  11        5.36       -3.81     11.26 o 
 -12   2  11       28.19       34.86     18.26 o 
 -11   2  11       20.83       18.70     18.25 o 
 -10   2  11       94.45       69.98     17.62 o 
  -9   2  11       80.60       66.32     12.98 o 
  -8   2  11      108.57      118.71     12.79 o 
  -7   2  11      174.93      179.44     12.36 o 
  -6   2  11     1942.42     2144.31     27.86 o 
  -5   2  11      356.03      389.42     15.92 o 
  -4   2  11       55.09       36.78     20.24 o 
  -3   2  11      487.42      465.54     32.77 o 
  -2   2  11        4.73       -0.48     11.13 o 
  -1   2  11      114.59      101.27     14.07 o 
   0   2  11      175.81      171.38     12.89 o 
   1   2  11       45.33       35.54     13.29 o 
   2   2  11       50.57       33.32     18.97 o 
   3   2  11      298.01      328.97     19.74 o 
   4   2  11        0.85       -4.63     12.43 o 
   5   2  11       47.26       30.75     37.47 o 
   6   2  11        0.12       -9.65     18.12 o 
   7   2  11       33.66        1.34     22.33 o 
   8   2  11       21.74       17.51     38.68 o 
 -13   3  11        1.54       -6.65     19.41 o 
 -12   3  11        3.35       -8.08     15.27 o 
 -11   3  11       42.98       41.57     18.82 o 
 -10   3  11      226.10      262.92     16.76 o 
  -9   3  11       70.89       59.91     14.75 o 
  -8   3  11      725.31      762.19     18.53 o 
  -7   3  11     1150.12     1300.00     22.47 o 
  -6   3  11      136.94      137.24     13.66 o 
  -5   3  11       17.02       20.65     20.79 o 
  -4   3  11        4.88       -0.13      6.19 o 
  -3   3  11       74.76       74.00     18.96 o 
  -2   3  11        0.91       -2.34      5.23 o 
  -1   3  11      133.92      148.79     13.65 o 
   0   3  11        4.56       -9.13     13.98 o 
   1   3  11      111.42      124.67     17.72 o 
   2   3  11      123.71      129.42     14.40 o 
   3   3  11        4.65        2.24     12.75 o 
   4   3  11     1276.50     1498.43     54.42 o 
   6   3  11       40.87       20.39     79.48 o 
   7   3  11       15.19      -15.50     20.10 o 
   8   3  11       32.64       23.46     53.14 o 
 -13   4  11        0.18        1.14     11.01 o 
 -12   4  11       74.56       54.80     24.50 o 
 -11   4  11       15.39       -3.43     10.78 o 
 -10   4  11        0.56       -3.05     17.39 o 
  -9   4  11       13.67        3.74      4.78 o 
  -8   4  11       49.53       48.44     15.65 o 
  -7   4  11        7.22        0.48      2.57 o 
  -6   4  11       25.82       12.78     19.49 o 
  -5   4  11      548.05      595.83     21.44 o 
  -4   4  11      147.90      133.21     18.30 o 
  -3   4  11        0.02       -4.11     27.41 o 
  -2   4  11       73.86       70.49     15.73 o 
  -1   4  11     1111.87     1144.62     30.95 o 
   0   4  11        1.25       -3.38      9.51 o 
   1   4  11       96.28       84.49     17.65 o 
   2   4  11       34.04        3.72     16.03 o 
   3   4  11      120.29       80.17     25.74 o 
   4   4  11      118.25      158.05     39.97 o 
   5   4  11        3.85      -14.61     21.99 o 
 -13   5  11       25.40       17.92     20.09 o 
 -12   5  11      159.25      190.38     24.83 o 
 -11   5  11       15.63        2.42      3.65 o 
 -10   5  11       73.88       71.33     18.15 o 
  -9   5  11        4.27       -0.13      5.10 o 
  -8   5  11       32.78       23.61     22.88 o 
  -7   5  11        3.59       -3.34      4.99 o 
  -6   5  11      609.20      627.55     16.74 o 
  -5   5  11      124.75      115.59     17.96 o 
  -4   5  11      233.07      222.25     34.09 o 
  -3   5  11      288.82      297.36     21.03 o 
  -2   5  11      307.53      299.78     16.87 o 
  -1   5  11        0.41       -0.13      1.62 o 
   0   5  11       41.65       39.50     19.13 o 
   1   5  11        0.34       -0.64      1.59 o 
   2   5  11       58.10       48.30     25.17 o 
   3   5  11       12.10       13.92     38.20 o 
   4   5  11       46.74       45.66     47.52 o 
   5   5  11       66.05       27.13     35.46 o 
   6   5  11       21.60       27.40     38.69 o 
 -12   6  11       14.90        0.47      5.93 o 
 -11   6  11       94.17       73.32     24.04 o 
 -10   6  11       39.66       22.82     23.20 o 
  -9   6  11      173.84      161.12     19.54 o 
  -8   6  11       22.38        4.53     18.76 o 
  -7   6  11       12.86        2.76     29.69 o 
  -6   6  11      309.19      298.50     16.74 o 
  -5   6  11      105.08      106.42     17.62 o 
  -4   6  11      582.29      680.36     26.47 o 
  -3   6  11        0.01       -3.61     16.94 o 
  -2   6  11      375.58      343.52     25.63 o 
  -1   6  11     1807.80     2063.29     37.45 o 
   0   6  11       30.31        7.19     18.34 o 
   1   6  11      199.84      184.86     28.91 o 
   2   6  11      121.00       86.01     27.97 o 
   3   6  11      447.24      529.24     28.32 o 
   4   6  11       12.83        5.01     42.29 o 
   5   6  11      538.06      521.35     46.57 o 
   6   6  11       16.73        2.78     44.61 o 
   7   6  11       57.50       52.53     51.85 o 
 -12   7  11        0.03       -4.92     18.12 o 
 -11   7  11       42.50       26.62     30.42 o 
 -10   7  11        0.01       -5.37     23.86 o 
  -9   7  11       46.06       32.31     32.06 o 
  -8   7  11       36.53       39.44     24.14 o 
  -7   7  11        0.47       -8.10     20.50 o 
  -6   7  11        7.12        3.68     17.22 o 
  -5   7  11      104.89       84.07     20.70 o 
  -4   7  11      355.43      357.75     29.54 o 
  -3   7  11      266.38      270.03     30.68 o 
  -2   7  11       44.46       27.21     24.18 o 
  -1   7  11      177.72      153.94     18.52 o 
   0   7  11      199.14      229.78     24.13 o 
   1   7  11        0.03        4.01     15.25 o 
   3   7  11        1.79        3.72     14.75 o 
   4   7  11       30.15        2.27     28.43 o 
   5   7  11       22.27       21.12     97.73 o 
 -11   8  11        2.23      -14.37     34.32 o 
 -10   8  11       12.81        0.85     20.91 o 
  -9   8  11       23.28       11.20     24.80 o 
  -8   8  11       84.24       73.07     27.14 o 
  -7   8  11        0.44       -4.81     13.99 o 
  -6   8  11        2.33       -2.05     10.92 o 
  -5   8  11       82.95      104.74     34.78 o 
  -4   8  11        0.10       -3.41      6.46 o 
  -3   8  11       46.70       55.26     31.73 o 
  -2   8  11       72.62       65.09     21.97 o 
  -1   8  11      346.71      365.30     23.25 o 
   0   8  11      217.79      176.08     20.84 o 
   1   8  11      293.18      309.14     31.03 o 
   2   8  11        5.31       -2.59      6.87 o 
   3   8  11      671.86      776.48     34.47 o 
   4   8  11       44.91       11.93     25.18 o 
   5   8  11       55.51       19.07     85.81 o 
   6   8  11       30.96       11.33     81.44 o 
 -10   9  11      115.46      139.74     25.08 o 
  -9   9  11       52.41       34.48     29.38 o 
  -8   9  11        0.71       -7.05     23.22 o 
  -7   9  11       42.59       34.04     23.68 o 
  -6   9  11       28.38       34.82     26.62 o 
  -5   9  11      139.65       97.50     36.01 o 
  -4   9  11      161.74      154.00     31.00 o 
  -3   9  11       16.73        9.24     57.22 o 
  -2   9  11      220.88      210.79     25.43 o 
  -1   9  11       71.84       78.28     20.89 o 
   0   9  11      313.61      276.78     31.08 o 
   1   9  11      360.22      400.17     32.42 o 
   3   9  11      274.22      291.91     36.71 o 
   4   9  11       53.19       51.38     49.63 o 
   5   9  11       77.72       61.68     61.91 o 
  -9  10  11       70.16       84.68     30.66 o 
  -8  10  11      267.70      299.27     27.22 o 
  -7  10  11      137.77      138.77     29.53 o 
  -6  10  11        0.86      -10.09     15.57 o 
  -5  10  11       49.55       58.72     35.01 o 
  -4  10  11      362.87      436.54     34.82 o 
  -3  10  11       61.29       37.01     43.97 o 
  -2  10  11       76.27       71.30     26.79 o 
  -1  10  11       65.20       57.57     37.33 o 
   0  10  11      102.33       88.12     34.69 o 
   1  10  11      460.33      463.11     34.75 o 
   2  10  11      233.78      247.06     41.12 o 
   3  10  11       15.48        0.24      4.01 o 
   4  10  11      221.86      214.25     39.99 o 
  -8  11  11        0.85       -7.97     28.89 o 
  -7  11  11       88.90      112.06     30.76 o 
  -6  11  11       61.80       38.91     29.82 o 
  -5  11  11        2.11       -5.51    742.62 o 
  -4  11  11       28.03       25.35     48.43 o 
  -3  11  11       35.99       17.91     58.00 o 
  -2  11  11      439.65      477.04     27.91 o 
  -1  11  11      228.22      201.60     33.47 o 
   0  11  11      507.44      512.21     36.44 o 
   3  11  11      107.08      109.76     38.21 o 
  -6  12  11        0.78       -6.74     36.33 o 
  -5  12  11        2.31       19.48     44.15 o 
  -4  12  11       37.48       51.98     43.93 o 
  -3  12  11      161.09      186.03     30.83 o 
  -2  12  11        0.17      -13.64     26.75 o 
  -1  12  11        1.10       -9.64     16.54 o 
   0  12  11        0.02      -10.70     54.31 o 
   1  12  11        1.85       14.43    118.95 o 
 -13   0  12        1.23        2.71     16.60 o 
 -12   0  12      481.15      616.07     25.71 o 
 -11   0  12       11.98        1.81      9.36 o 
 -10   0  12        1.07       -1.17     12.77 o 
  -9   0  12      342.04      302.25     18.13 o 
  -8   0  12      218.72      193.62     17.52 o 
  -7   0  12       36.04       33.42     17.76 o 
  -6   0  12       66.03       54.32     24.60 o 
  -5   0  12      283.83      251.05     32.27 o 
  -4   0  12      789.71      767.79     40.19 o 
  -3   0  12     2012.71     2333.38     64.59 o 
  -2   0  12     1148.92     1130.32     46.75 o 
  -1   0  12       68.90       92.32     31.32 o 
   0   0  12        1.07       -0.41      2.41 o 
   1   0  12      217.11      224.87     31.82 o 
   2   0  12      725.79      924.02     40.88 o 
   3   0  12      150.48      173.02     30.50 o 
 -13   1  12       52.83       45.30     22.38 o 
 -12   1  12       31.75       26.07     20.74 o 
 -11   1  12       17.59        5.82     12.70 o 
 -10   1  12       18.21       11.97     14.36 o 
  -9   1  12        3.09        0.73      2.86 o 
  -8   1  12      304.49      315.65     13.26 o 
  -7   1  12        3.26       -5.86      6.30 o 
  -6   1  12      171.95      141.60     14.42 o 
  -5   1  12      297.62      288.44     21.47 o 
  -4   1  12     1240.34     1381.84     70.37 o 
  -3   1  12       26.08       18.79     17.11 o 
  -2   1  12      674.57      686.64     26.60 o 
  -1   1  12      415.45      437.12     17.81 o 
   0   1  12       17.52       -1.66      6.59 o 
   1   1  12        1.69       -6.43      9.40 o 
   2   1  12      199.49      182.67     21.62 o 
   3   1  12       84.61       73.02     23.03 o 
   5   1  12      126.81      112.98     45.11 o 
   6   1  12      117.49       83.39     56.76 o 
 -13   2  12       10.29      -11.99     23.79 o 
 -12   2  12       18.21        0.68     13.08 o 
 -11   2  12        0.13      -10.76     15.40 o 
 -10   2  12       49.00       41.80     17.02 o 
  -9   2  12      936.16     1000.92     25.92 o 
  -8   2  12      571.19      594.35     17.57 o 
  -7   2  12       96.63      110.63     15.13 o 
  -6   2  12        6.13        3.11     11.99 o 
  -5   2  12      366.27      384.93     21.64 o 
  -4   2  12      360.03      308.27     33.18 o 
  -3   2  12       26.93       27.43     28.30 o 
  -2   2  12      287.32      252.06     17.13 o 
  -1   2  12      101.74       97.14     17.93 o 
   0   2  12      917.86      970.07     23.81 o 
   1   2  12       12.44       -1.71      8.24 o 
   2   2  12       59.48       38.00     21.53 o 
   3   2  12      402.13      412.09     28.93 o 
   4   2  12       95.88       93.68     25.31 o 
   5   2  12       39.63       19.03    132.87 o 
   6   2  12       15.62        0.68      3.37 o 
   7   2  12       10.67       10.33    166.42 o 
 -13   3  12        1.80       -7.91      9.77 o 
 -12   3  12        4.82       -1.24      8.99 o 
 -11   3  12       49.84       48.88     19.97 o 
 -10   3  12        7.43       -1.78     11.98 o 
  -9   3  12        0.96       -4.63      7.05 o 
  -8   3  12      268.10      258.45     15.95 o 
  -7   3  12       33.00       18.38     16.84 o 
  -6   3  12        4.04       -9.63     13.45 o 
  -5   3  12      107.76       96.29     20.84 o 
  -4   3  12      423.29      411.54     22.49 o 
  -3   3  12      246.32      260.80     19.24 o 
  -2   3  12       52.95       26.90     14.33 o 
  -1   3  12        0.01      -10.50     22.00 o 
   0   3  12      157.84      153.05     23.27 o 
   1   3  12        4.92        5.68      7.35 o 
   2   3  12       10.79       -3.05      7.31 o 
   3   3  12      429.53      521.07     23.61 o 
   6   3  12       40.01       71.47     58.27 o 
 -12   4  12        1.41      -10.65     17.71 o 
 -11   4  12        6.18       -7.61     11.71 o 
 -10   4  12        6.52       -0.69     17.33 o 
  -9   4  12        8.82       -4.29     11.11 o 
  -8   4  12        8.32       -3.25     11.69 o 
  -7   4  12      124.89       97.87     16.41 o 
  -6   4  12      145.24      114.88     19.38 o 
  -5   4  12       95.44       87.11     24.74 o 
  -4   4  12      301.05      297.84     23.51 o 
  -3   4  12       10.83       12.75     34.20 o 
  -2   4  12       20.16       20.33     24.55 o 
  -1   4  12       38.33       28.46     19.22 o 
   0   4  12      130.03      113.16     18.75 o 
   1   4  12        5.92       -8.76     12.44 o 
   2   4  12        0.11       -3.51      6.60 o 
   3   4  12       44.34       30.95     29.50 o 
 -12   5  12       28.01        5.20     14.19 o 
 -11   5  12        0.74       -3.87      7.42 o 
 -10   5  12      161.38      128.93     21.71 o 
  -9   5  12       16.98       14.27     43.61 o 
  -8   5  12      133.45       92.35     20.10 o 
  -7   5  12       69.80       37.21     20.09 o 
  -6   5  12       38.04        8.39     15.00 o 
  -5   5  12        8.59       -2.78     25.02 o 
  -4   5  12       31.65       21.28     28.02 o 
  -3   5  12      387.66      354.04     19.29 o 
  -2   5  12        8.38       -0.64     12.56 o 
  -1   5  12      223.57      236.30     19.96 o 
   0   5  12     1033.92     1167.28     27.76 o 
   1   5  12        3.63      -13.61     14.55 o 
   2   5  12        0.04       -4.64      5.94 o 
   3   5  12       20.01        1.00     12.95 o 
 -11   6  12        0.00       -7.62     15.99 o 
 -10   6  12       13.74       17.60     29.09 o 
  -9   6  12        3.02       -4.07      4.71 o 
  -8   6  12        2.37       -2.11      8.61 o 
  -7   6  12        2.20       -2.30      9.58 o 
  -6   6  12       18.60       14.77     17.86 o 
  -5   6  12        0.54       -9.61     44.28 o 
  -4   6  12       19.84       35.65     24.38 o 
  -3   6  12      285.88      259.96     19.21 o 
  -2   6  12        0.00       -0.93     11.31 o 
  -1   6  12       12.81       16.22     30.33 o 
   0   6  12        0.08       -0.34     11.39 o 
   1   6  12       34.02       25.56     28.87 o 
   2   6  12       45.37        3.29     17.75 o 
   3   6  12       49.87       18.61     31.89 o 
   4   6  12      238.51      243.26     49.80 o 
 -11   7  12       88.97       67.30     38.63 o 
 -10   7  12      207.53      226.00     28.79 o 
  -9   7  12       25.32        2.46     18.10 o 
  -8   7  12      100.83       90.16     27.20 o 
  -7   7  12        0.59       -0.50      3.62 o 
  -6   7  12       99.68       83.65     22.46 o 
  -5   7  12       71.31       66.28     33.00 o 
  -4   7  12        0.94       -4.32      9.88 o 
  -3   7  12       73.82       77.05     23.97 o 
  -2   7  12       55.29       43.72     27.34 o 
  -1   7  12       35.35        7.66     36.07 o 
   0   7  12        2.55        4.44     38.98 o 
   1   7  12       13.69       18.85     27.55 o 
   2   7  12      141.74       92.94     31.84 o 
   3   7  12        2.97      -10.29     37.69 o 
   4   7  12        0.06        0.73      5.42 o 
   5   7  12        3.30       -3.00     10.24 o 
 -10   8  12       37.90       51.31     36.58 o 
  -9   8  12        2.25        0.69      4.44 o 
  -8   8  12      129.62      127.57     27.80 o 
  -7   8  12      171.29      173.17     27.24 o 
  -6   8  12       45.40       40.01     42.02 o 
  -5   8  12       65.25       70.78     33.32 o 
  -4   8  12       40.42       29.82     38.42 o 
  -3   8  12        0.95       -0.02      0.90 o 
  -2   8  12       24.99       28.36     22.31 o 
  -1   8  12       79.09       71.26     23.22 o 
   0   8  12      136.44      104.28     33.43 o 
   1   8  12      238.39      249.16     34.92 o 
   2   8  12        0.48       -0.19      6.13 o 
   3   8  12        1.17      -16.20     24.06 o 
   4   8  12       76.38       72.74     74.24 o 
  -9   9  12       68.46       69.27     32.70 o 
  -8   9  12      297.04      330.77     33.04 o 
  -7   9  12       39.16       43.85     25.69 o 
  -6   9  12       82.89       63.18     35.32 o 
  -5   9  12        0.85      -14.02     16.89 o 
  -4   9  12        3.17        6.37     47.57 o 
  -3   9  12        6.80        4.96      6.09 o 
  -2   9  12        0.32        5.36     27.69 o 
  -1   9  12       21.56        3.69      9.85 o 
   0   9  12       84.25       92.34     39.13 o 
   1   9  12       30.60       16.84     34.37 o 
   2   9  12        0.10       -9.79     25.76 o 
   3   9  12      324.39      305.46     39.16 o 
  -8  10  12        3.44       -8.02     24.77 o 
  -7  10  12       41.60       59.49     32.41 o 
  -6  10  12        4.86      -15.29     22.67 o 
  -5  10  12       19.96       24.67     39.47 o 
  -4  10  12       82.94       97.37     37.37 o 
  -3  10  12      152.52      156.65     31.64 o 
  -2  10  12        0.40       -2.13      4.35 o 
  -1  10  12      216.56      231.96     35.84 o 
   0  10  12       13.14       -3.70     15.97 o 
   2  10  12       10.16        8.10    238.39 o 
  -6  11  12       27.99       34.69     49.44 o 
  -5  11  12        0.46       -1.18      2.64 o 
  -4  11  12      126.11      115.30     40.97 o 
  -3  11  12       15.91       21.12     31.99 o 
  -2  11  12        6.48       -4.68     14.49 o 
  -1  11  12      120.23       97.34     41.61 o 
   0  11  12      115.39      124.91     52.13 o 
 -12   1  13      132.95      114.94     20.58 o 
 -11   1  13       30.18       30.85     19.50 o 
 -10   1  13      357.81      377.15     16.21 o 
  -9   1  13      100.77       97.16     17.25 o 
  -8   1  13      497.63      449.05     16.26 o 
  -7   1  13       19.21        6.16      8.06 o 
  -6   1  13       24.61       11.46     29.95 o 
  -5   1  13       59.39       50.24     25.94 o 
  -4   1  13      180.41      145.95     23.93 o 
  -3   1  13       24.75       17.05     39.64 o 
  -2   1  13       80.43       85.83     22.32 o 
  -1   1  13      254.90      288.32     24.56 o 
   0   1  13        6.78       -0.55     16.93 o 
   1   1  13      718.36      880.71     32.30 o 
   2   1  13      272.37      270.81     25.10 o 
   3   1  13      172.69      154.38     27.51 o 
 -12   2  13        0.97       -0.74      3.93 o 
 -11   2  13        0.39       -0.69      5.22 o 
 -10   2  13       16.08       13.81     18.44 o 
  -9   2  13       28.37       17.93     22.35 o 
  -8   2  13       15.17       14.06     16.50 o 
  -7   2  13        0.37       -6.23      8.89 o 
  -6   2  13       66.34       75.16     20.50 o 
  -5   2  13        5.76       -2.19     14.03 o 
  -4   2  13      149.01      147.13     17.10 o 
  -3   2  13       29.04       30.34     21.07 o 
  -2   2  13        4.77       -1.89      4.91 o 
  -1   2  13       47.73       40.31     20.98 o 
   0   2  13       21.28        8.91     28.43 o 
   1   2  13      217.25      219.68     19.65 o 
   2   2  13      110.79      125.20     26.39 o 
   3   2  13        0.05       -1.07      5.32 o 
 -12   3  13        5.92       -0.97      4.73 o 
 -11   3  13        0.03       -1.63      3.35 o 
 -10   3  13       32.12       25.42     29.41 o 
  -9   3  13        0.64       -0.61      2.43 o 
  -8   3  13        2.16       -2.22     10.13 o 
  -7   3  13      345.79      375.68     20.09 o 
  -6   3  13        0.06       -0.47     11.75 o 
  -5   3  13       29.68        7.27     51.03 o 
  -4   3  13       41.61       63.27     27.54 o 
  -3   3  13      172.60      164.93     30.93 o 
  -2   3  13      171.89      172.61     23.23 o 
  -1   3  13       84.91       76.46     21.40 o 
   0   3  13        0.37       -6.13     12.99 o 
   1   3  13       99.08      104.40     20.96 o 
   2   3  13      189.00      198.13     27.13 o 
   3   3  13      164.10      180.90     28.26 o 
 -11   4  13       53.90       47.29     27.87 o 
 -10   4  13        4.15       -3.03      4.83 o 
  -9   4  13       14.29        0.25      3.20 o 
  -8   4  13       12.33       -1.44      9.45 o 
  -7   4  13      373.65      400.80     23.50 o 
  -6   4  13       20.06       -3.19      6.73 o 
  -5   4  13       14.93       35.99     28.61 o 
  -4   4  13       24.03       14.92     18.59 o 
  -3   4  13      191.51      159.56     21.70 o 
  -2   4  13       36.93       20.13     88.84 o 
  -1   4  13       50.74       43.30     33.84 o 
   0   4  13      153.89      183.17     28.16 o 
   1   4  13        0.01       -9.10      9.31 o 
   2   4  13      115.74       93.52     31.44 o 
 -11   5  13        1.23       -7.77     20.92 o 
 -10   5  13       34.31       17.72     15.01 o 
  -9   5  13       66.09       65.64     22.81 o 
  -8   5  13        0.54       -2.11      3.69 o 
  -7   5  13        3.64       -5.00     35.01 o 
  -6   5  13        2.43        1.82     11.84 o 
  -5   5  13       62.25       49.52     26.85 o 
  -4   5  13       88.41       62.33     23.84 o 
  -3   5  13      334.11      340.92     36.01 o 
  -2   5  13      122.50      118.91     22.87 o 
  -1   5  13        0.06       -9.28     17.26 o 
   0   5  13        1.40       -0.67      3.64 o 
   1   5  13      211.38      236.71     42.52 o 
   2   5  13       69.96       37.51     67.64 o 
 -10   6  13        0.14        1.90     14.92 o 
  -9   6  13      157.80      128.69     23.58 o 
  -8   6  13       16.57        5.46     12.55 o 
  -7   6  13       25.22       33.50     27.36 o 
  -6   6  13        0.41       -6.37     15.25 o 
  -5   6  13       19.94       15.61     41.77 o 
  -4   6  13      188.80      176.52     23.48 o 
  -3   6  13      139.75      147.33     20.40 o 
  -2   6  13       12.64       -2.58      7.17 o 
  -1   6  13        1.09       -1.59     10.15 o 
   0   6  13       60.35       22.58     41.33 o 
   1   6  13        0.69       -5.46      8.24 o 
   2   6  13       66.13       26.27     84.26 o 
 -10   7  13        6.79       -9.91     22.43 o 
  -9   7  13        2.07       -9.52     13.84 o 
  -8   7  13        0.09      -10.58     13.49 o 
  -7   7  13       36.88       33.52     37.56 o 
  -6   7  13       53.26       62.73     49.25 o 
  -5   7  13        5.02        2.50     82.07 o 
  -4   7  13        5.87       -2.14     14.70 o 
  -3   7  13       47.27       36.31     35.92 o 
  -2   7  13       10.56        8.80     16.24 o 
  -1   7  13      130.29      107.45     35.38 o 
   0   7  13        0.52      -12.61     55.40 o 
   1   7  13      159.74      196.80     38.66 o 
   2   7  13      101.34      153.81     56.17 o 
   3   7  13      113.80       86.22     67.69 o 
  -9   8  13        0.35      -10.17     16.80 o 
  -8   8  13       61.75       58.76     25.09 o 
  -7   8  13       84.98      118.03     31.46 o 
  -6   8  13        0.86       -7.37     33.96 o 
  -5   8  13       72.58      106.61     39.83 o 
  -4   8  13      499.52      646.26     42.29 o 
  -3   8  13      102.93       97.30     29.77 o 
  -2   8  13       10.94       -3.00     11.69 o 
  -1   8  13       82.35       59.66     48.03 o 
   0   8  13       12.07       -0.26      8.33 o 
   1   8  13       32.08       60.37     49.89 o 
   2   8  13       99.51      117.81     40.78 o 
  -7   9  13       70.23       67.05     40.01 o 
  -6   9  13        0.02      -12.20     31.05 o 
  -5   9  13       58.58       31.91     29.18 o 
  -4   9  13       23.43        7.44     31.97 o 
  -3   9  13      352.07      385.83     31.22 o 
  -2   9  13       11.26       -4.81      7.35 o 
  -1   9  13        9.54       -7.88     34.09 o 
   0   9  13       21.23        0.19     13.97 o 
   1   9  13      139.58      136.91     46.21 o 
  -5  10  13        4.14        1.18      6.92 o 
  -4  10  13       18.58       21.47     45.31 o 
  -3  10  13      230.28      240.57     33.53 o 
  -2  10  13        4.33       -3.59      8.01 o 
  -1  10  13        2.97        2.79     22.19 o 
 -11   0  14       91.32       80.77     28.06 o 
 -10   0  14       28.11       31.37     26.66 o 
  -9   0  14     1125.74     1271.74    106.15 o 
  -8   0  14       18.29        8.74     30.04 o 
  -7   0  14       22.95       36.96     49.44 o 
  -6   0  14        8.94        5.96    118.35 o 
  -5   0  14       71.23       66.32     33.82 o 
  -4   0  14      397.26      325.70     40.24 o 
  -3   0  14      716.86      815.23     47.71 o 
  -2   0  14      115.60       75.61     36.74 o 
  -1   0  14      111.62       97.23     40.79 o 
   0   0  14      115.88      136.15     37.55 o 
   1   0  14      675.23      770.03     44.38 o 
   2   0  14      185.83      160.96     36.87 o 
 -11   1  14      161.25      188.06     24.85 o 
 -10   1  14        0.91       -0.13      2.79 o 
  -9   1  14        0.01        0.58      7.39 o 
  -8   1  14        9.38       -9.82     14.00 o 
  -7   1  14       25.56       22.36     41.44 o 
  -6   1  14       22.58       23.27     27.25 o 
  -5   1  14       30.81       28.39     28.38 o 
  -4   1  14       15.70       -6.95     27.32 o 
  -3   1  14       99.75       57.49     27.98 o 
  -2   1  14      420.34      451.59     26.83 o 
  -1   1  14       87.32       85.79     28.49 o 
   0   1  14        8.81        1.13      3.87 o 
   1   1  14        7.14      -12.78     29.57 o 
   2   1  14        9.40       -1.32      3.21 o 
 -10   2  14       13.11       13.83     17.88 o 
  -9   2  14       11.33       -0.24      2.64 o 
  -8   2  14        1.35        0.03      6.59 o 
  -7   2  14      120.41      123.86     22.09 o 
  -6   2  14      117.46      122.70     26.61 o 
  -5   2  14       24.39       14.93     26.18 o 
  -4   2  14      246.36      250.60     27.63 o 
  -3   2  14       41.57       50.65     31.02 o 
  -2   2  14      181.88      165.78     29.09 o 
  -1   2  14        5.74      -10.51     24.20 o 
   0   2  14       63.75       90.05     29.43 o 
   1   2  14      376.37      438.57     36.55 o 
   2   2  14      599.16      687.41     29.79 o 
 -10   3  14       52.14       47.71     27.39 o 
  -9   3  14        2.51       -3.56      7.83 o 
  -8   3  14       23.66       13.79     35.45 o 
  -7   3  14       86.10       78.76     30.04 o 
  -6   3  14      140.51      150.61     27.72 o 
  -5   3  14       19.26        8.69    234.66 o 
  -4   3  14       35.97       14.46     45.26 o 
  -3   3  14      186.30      191.83     23.42 o 
  -2   3  14       15.32       12.08     33.82 o 
  -1   3  14        5.81       -4.04     11.31 o 
   0   3  14      152.91      129.49     26.77 o 
   1   3  14       33.93       19.87     28.68 o 
   2   3  14       48.06       34.09     40.35 o 
 -10   4  14        0.92        6.70     31.05 o 
  -9   4  14        9.60       -0.27      4.14 o 
  -8   4  14        4.44       -0.96      5.01 o 
  -7   4  14       20.56       13.85     36.91 o 
  -6   4  14       23.71       18.21     30.95 o 
  -5   4  14        1.75       -0.52      9.29 o 
  -4   4  14       12.48       -5.75      7.23 o 
  -3   4  14      276.35      288.64     26.69 o 
  -2   4  14       17.96       -2.75     17.30 o 
  -1   4  14      127.52      124.59     32.13 o 
   0   4  14       32.38       26.16     32.88 o 
   1   4  14       95.77       93.38     27.07 o 
   2   4  14       13.13       14.84    120.95 o 
  -9   5  14       15.15       -3.38     16.01 o 
  -8   5  14      112.93       91.34     26.05 o 
  -7   5  14        4.22       -0.53     36.04 o 
  -6   5  14      139.88      122.96     31.12 o 
  -5   5  14       41.15       38.69     28.11 o 
  -4   5  14       85.03       74.42     27.81 o 
  -3   5  14       21.44        3.84     14.93 o 
  -2   5  14       11.51       18.23     25.40 o 
  -1   5  14       18.59       -2.17      7.80 o 
   0   5  14      130.31      167.56     48.62 o 
   1   5  14        3.22       13.02     47.39 o 
   2   5  14        3.44       -7.37     19.07 o 
  -9   6  14        3.06       -5.73     11.47 o 
  -8   6  14        0.02       -1.33      5.21 o 
  -7   6  14        0.25       -4.80     34.90 o 
  -6   6  14        0.57       -4.98     32.22 o 
  -5   6  14       10.59       32.80     31.54 o 
  -4   6  14       45.21       18.16     54.73 o 
  -3   6  14        8.94       19.57     68.20 o 
  -2   6  14       15.12       11.43    114.35 o 
   0   6  14       55.67       59.77     57.45 o 
  -8   7  14      125.81      129.13     38.95 o 
  -7   7  14        0.14        7.83    373.22 o 
  -6   7  14       91.97       93.14     44.34 o 
  -5   7  14        0.66        0.64      3.37 o 
  -4   7  14       11.22        0.95     21.69 o 
  -3   7  14        2.28      -11.66     11.64 o 
  -2   7  14       34.09       30.64     42.06 o 
  -1   7  14        4.88      -13.47     20.98 o 
   0   7  14        2.95       -3.82     15.16 o 
  -6   8  14       69.06       61.32     43.84 o 
  -5   8  14       34.28       32.55     71.51 o 
  -4   8  14      152.68      162.27     34.11 o 
  -3   8  14        1.55       -1.19      6.96 o 
  -2   8  14        7.81       -9.84     17.34 o 
  -1   8  14       11.55       -0.50     12.52 o 
  -9   1  15       68.72       68.82     27.83 o 
  -8   1  15        1.20       -9.39     34.90 o 
  -7   1  15        4.76       -5.76     21.01 o 
  -6   1  15        1.15       -1.04     12.19 o 
  -5   1  15        3.42        7.08     52.98 o 
  -4   1  15       16.22       10.63     28.73 o 
  -3   1  15       54.05       40.15     30.09 o 
  -2   1  15       32.75       31.62     27.16 o 
  -1   1  15      117.62      122.44     26.96 o 
   0   1  15       78.17       98.91     31.99 o 
   1   1  15       49.57       37.99     29.58 o 
  -9   2  15       29.98       12.39     18.98 o 
  -8   2  15        1.08        0.99     26.50 o 
  -7   2  15      171.42      194.07     30.26 o 
  -6   2  15      111.66      128.71     28.40 o 
  -5   2  15       10.58       -6.10     19.00 o 
  -4   2  15        5.39       -1.38     11.96 o 
  -3   2  15        0.57       -9.65     19.98 o 
  -2   2  15       17.71       17.48     33.74 o 
  -1   2  15       98.86       81.04     40.58 o 
   0   2  15        0.91        0.09      4.87 o 
   1   2  15        1.94      -10.57     17.90 o 
  -8   3  15       31.90       -4.91     15.97 o 
  -7   3  15        8.06      -12.35     36.45 o 
  -6   3  15       82.91       61.91     27.98 o 
  -5   3  15      127.16      112.29     33.69 o 
  -4   3  15        0.72       -4.46     49.62 o 
  -3   3  15        0.91       -2.25      6.12 o 
  -2   3  15       19.06       -1.69     17.03 o 
  -1   3  15       38.08       38.71     33.83 o 
   0   3  15      136.17      126.46     31.99 o 
  -8   4  15        4.15       -8.74     29.29 o 
  -7   4  15        7.94       -1.16      9.40 o 
  -6   4  15       21.13       38.15     61.73 o 
  -5   4  15        3.83       11.97     45.34 o 
  -4   4  15       70.50       46.66     46.16 o 
  -3   4  15       40.79       29.48     28.38 o 
  -2   4  15       50.47       42.34     39.68 o 
  -1   4  15        2.30       -2.42     22.42 o 
   0   4  15        3.07      -14.25     44.29 o 
  -7   5  15        3.94       -1.87    119.08 o 
  -6   5  15        5.96      -11.21     24.04 o 
  -5   5  15       35.27       11.91     40.54 o 
  -4   5  15        0.06      -10.64     14.16 o 
  -2   5  15       79.00       59.18     58.68 o 
  -1   5  15        4.64      -11.65     30.00 o 
  -5   6  15       98.67      102.02     30.34 o 
  -4   6  15       15.42        5.19     14.72 o 
  -3   6  15      169.11      151.45     54.94 o 
  -4   0  16      145.96       94.36     62.32 o 
                                                 
