# Supplementary material for: Crystal structure of 4,4′-[(1,3,5,7-tetra­oxo-1,3,3a,4,4a,5,7,7a,8,8a-deca­hydro-4,8-etheno­pyrrolo­[3,4-f]iso­indole-2,6-di­yl)bis­(methyl­ene)]bis­(pyridin-1-ium) dinitrate
Source: Acta Crystallogr E Crystallogr Commun. 2015 Nov 25;71(Pt 12):o986–7. doi: 10.1107/S2056989015022227 (PMC4719937; doi:10.1107/S2056989015022227)
Supplement: Supplementary file 3 [file e-71-0o986-Isup3.cml]

<?xml version="1.0" ?>
<cml>
<molecule id="m1">
  <atomArray>
    <atom id="a1" elementType="C"
          x2="-2.309999942779541" y2="1.7050338876745919" />
    <atom id="a2" elementType="C"
          x2="-3.6436692838277995" y2="0.9350169471155514" />
    <atom id="a3" elementType="C"
          x2="-3.6436692838277995" y2="-0.6050169340025295" />
    <atom id="a4" elementType="C"
          x2="-2.309999942779541" y2="-1.37503387456157" />
    <atom id="a5" elementType="C"
          x2="-0.9763306017312825" y2="-0.6050169340025295" />
    <atom id="a6" elementType="C"
          x2="-0.9763306017312825" y2="0.9350169471155514" />
    <atom id="a7" elementType="C"
          x2="-5.108286506628663" y2="1.4109333165283788" />
    <atom id="a8" elementType="N"
          x2="-6.013446862620175" y2="0.16502612498427505" />
    <atom id="a9" elementType="C"
          x2="-5.108303139694534" y2="-1.0807905087567558" />
    <atom id="a10" elementType="C"
          x2="0.48820764597731436" y2="-1.0809076410521161" />
    <atom id="a11" elementType="N"
          x2="1.3934288430246777" y2="0.16496501701408928" />
    <atom id="a12" elementType="C"
          x2="0.4883172950913499" y2="1.4108050267485908" />
    <atom id="a13" elementType="C"
          x2="-1.9114186133216586" y2="0.2175081151894267" />
    <atom id="a14" elementType="C"
          x2="-1.2210554997522578" y2="-2.463978317588853" />
    <atom id="a15" elementType="O"
          x2="-5.108286506628663" y2="2.950933316528379" />
    <atom id="a16" elementType="O"
          x2="-5.108303139694534" y2="-2.620790508756756" />
    <atom id="a17" elementType="O"
          x2="0.8868986245492321" y2="2.898330799233756" />
    <atom id="a18" elementType="O"
          x2="0.4882076459773145" y2="-2.620907641052116" />
    <atom id="a19" elementType="C"
          x2="-7.500972635105341" y2="0.5636074544421574" />
    <atom id="a20" elementType="C"
          x2="-8.589917078132624" y2="-0.5253369885851258" />
    <atom id="a21" elementType="C"
          x2="2.880954615509843" y2="0.5635463464719712" />
    <atom id="a22" elementType="C"
          x2="4.214633737337879" y2="-0.2064536535280287" />
    <atom id="a23" elementType="C"
          x2="5.548303078386137" y2="0.5635632870310118" />
    <atom id="a24" elementType="C"
          x2="4.214633737337879" y2="-1.7464875346461097" />
    <atom id="a25" elementType="C"
          x2="5.548303078386137" y2="-2.51650447520515" />
    <atom id="a26" elementType="N" formalCharge="1"
          x2="6.881972419434396" y2="-1.7464875346461097" />
    <atom id="a27" elementType="C"
          x2="6.881972419434396" y2="-0.2064536535280287" />
    <atom id="a28" elementType="C"
          x2="-9.923586419180882" y2="0.24467995197391468" />
    <atom id="a29" elementType="C"
          x2="-11.25725576022914" y2="-0.5253369885851258" />
    <atom id="a30" elementType="N" formalCharge="1"
          x2="-11.25725576022914" y2="-2.065370869703207" />
    <atom id="a31" elementType="C"
          x2="-9.923586419180882" y2="-2.8353878102622474" />
    <atom id="a32" elementType="C"
          x2="-8.589917078132624" y2="-2.065370869703207" />
  </atomArray>
  <bondArray>
    <bond atomRefs2="a1 a2" order="1" />
    <bond atomRefs2="a1 a6" order="1" />
    <bond atomRefs2="a3 a4" order="1" />
    <bond atomRefs2="a4 a5" order="1" />
    <bond atomRefs2="a7 a2" order="1" />
    <bond atomRefs2="a3 a2" order="1" />
    <bond atomRefs2="a9 a3" order="1" />
    <bond atomRefs2="a7 a8" order="1" />
    <bond atomRefs2="a8 a9" order="1" />
    <bond atomRefs2="a5 a10" order="1" />
    <bond atomRefs2="a6 a5" order="1" />
    <bond atomRefs2="a6 a12" order="1" />
    <bond atomRefs2="a10 a11" order="1" />
    <bond atomRefs2="a11 a12" order="1" />
    <bond atomRefs2="a1 a13" order="1" />
    <bond atomRefs2="a4 a14" order="1" />
    <bond atomRefs2="a14 a13" order="2" />
    <bond atomRefs2="a7 a15" order="2" />
    <bond atomRefs2="a9 a16" order="2" />
    <bond atomRefs2="a12 a17" order="2" />
    <bond atomRefs2="a10 a18" order="2" />
    <bond atomRefs2="a8 a19" order="1" />
    <bond atomRefs2="a19 a20" order="1" />
    <bond atomRefs2="a11 a21" order="1" />
    <bond atomRefs2="a21 a22" order="1" />
    <bond atomRefs2="a23 a22" order="2" />
    <bond atomRefs2="a22 a24" order="1" />
    <bond atomRefs2="a23 a27" order="1" />
    <bond atomRefs2="a24 a25" order="2" />
    <bond atomRefs2="a25 a26" order="1" />
    <bond atomRefs2="a26 a27" order="2" />
    <bond atomRefs2="a32 a20" order="2" />
    <bond atomRefs2="a28 a20" order="1" />
    <bond atomRefs2="a28 a29" order="2" />
    <bond atomRefs2="a29 a30" order="1" />
    <bond atomRefs2="a30 a31" order="2" />
    <bond atomRefs2="a31 a32" order="1" />
  </bondArray>
</molecule>
</cml>
